# Supplementary material for: Methylcellulose colony assay and single-cell micro-manipulation reveal progenitor-like cells in adult human pancreatic ducts
Source: Stem Cell Reports. 2023 Mar 2;18(3):618–35. doi: 10.1016/j.stemcr.2023.02.001 (PMC10031308; doi:10.1016/j.stemcr.2023.02.001)
Supplement: Data S1. Differential expressed (DE) genes between various ductal clusters, related to Figure 7 [file mmc2.xlsx]

## Sheet: DE_genes_ductal_c0
p_val	avg_logFC	gene_name	seurat_cluster
9.50288e-155	-1.26798	MMP7	0
4.29111e-154	0.616605	JUN	0
2.9509e-149	-1.03154	IL32	0
6.02263e-136	0.621013	FOSB	0
6.91808e-132	0.685199	IER2	0
1.89626e-120	-0.694982	S100A11	0
1.25565e-115	0.463152	JUND	0
1.03095e-114	0.594353	ATF3	0
3.46346e-114	0.577779	EGR1	0
3.07095e-110	0.535224	FOS	0
6.826e-107	-1.12264	KRT7	0
1.76347e-103	0.490454	JUNB	0
2.27197e-102	-0.392218	CD63	0
5.81614e-102	-0.777729	SLC12A2	0
1.05942e-99	-0.448894	B2M	0
6.35213e-99	-0.628757	CD47	0
8.1758e-95	0.63111	BTG2	0
1.31573e-94	0.588148	SLC3A1	0
2.0693e-92	-0.573703	MYO1B	0
4.69403e-92	-0.669029	CD44	0
6.02277e-92	-1.58762	FSTL3	0
6.44829e-92	-0.619054	MYH9	0
8.24934e-91	-0.700264	TYMP	0
1.76028e-89	-0.54767	CLIC1	0
2.288e-89	-0.852293	VCAM1	0
4.25579e-89	-0.88481	S100A6	0
9.31737e-89	-0.522789	SRCAP	0
6.50426e-87	-0.542627	TAGLN2	0
4.26449e-86	-0.400717	MYL12A	0
2.42652e-85	-0.522675	TMSB10	0
4.75379e-84	-0.356678	CD59	0
5.15821e-84	-0.495828	TRIM47	0
6.66433e-84	-0.558413	CTSS	0
2.17905e-83	-0.437408	HLA-A	0
4.72127e-83	-0.562097	TPM1	0
1.50246e-82	0.511757	PPP1R15A	0
1.63636e-82	0.461925	PPP1R1B	0
2.3963e-81	0.420975	SOD3	0
1.34333e-80	0.901609	LEFTY1	0
5.21005e-80	0.459949	DUSP1	0
9.62541e-80	-0.370673	MYL12B	0
1.11135e-79	-0.585097	ITGB1	0
5.67911e-79	-0.483183	TAPBP	0
1.04021e-77	-0.524549	PMEPA1	0
2.46537e-77	-0.411499	CD151	0
4.14844e-76	-0.481522	CLDN7	0
1.63537e-74	0.370145	CLDN10	0
2.62328e-74	0.618938	DNAJB4	0
2.89976e-74	-0.719986	CXCL6	0
3.15454e-74	0.483237	NFKBIZ	0
4.17883e-73	-0.387332	HLA-B	0
1.80923e-71	0.514861	CXCL2	0
4.70339e-70	0.376496	METTL7A	0
2.2971e-69	-0.385504	STAP2	0
1.29378e-68	0.416975	RHOB	0
2.44663e-68	0.351196	HSP90AA1	0
1.54657e-67	-0.422617	RELB	0
4.97933e-67	0.411172	HSPA1B	0
2.08334e-66	-0.346625	UBD	0
4.30985e-66	-0.385917	MYL6	0
8.57079e-66	-0.546094	LGALS3	0
1.35505e-65	-0.628558	SOD2	0
1.61853e-62	-0.595456	TUBA1A	0
3.49301e-62	0.367436	CYS1	0
1.14817e-61	0.34659	MCL1	0
1.6644e-61	0.397887	SFRP5	0
3.69911e-60	0.524707	NR4A1	0
5.35906e-60	-0.704149	TNFAIP2	0
1.3345e-59	-0.53667	CALD1	0
1.25054e-58	-0.348107	PSME2	0
3.85772e-58	0.248912	CLU	0
1.32731e-57	0.471426	MIR24-2	0
1.39045e-57	0.376626	SERTAD1	0
6.7414e-57	-0.353261	SLC2A6	0
8.42992e-57	0.432319	MAFF	0
2.00415e-56	-0.354717	LAMC2	0
2.39681e-56	0.593254	CYR61	0
8.48572e-56	0.332322	SEPP1	0
3.2216e-54	0.44786	GADD45B	0
3.51526e-54	-0.387156	SPTBN1	0
5.76432e-54	-0.34487	PDCD5	0
1.31561e-53	0.431047	DNAJB1	0
2.09403e-52	0.329711	HSP90AB1	0
2.96344e-52	0.270564	ATP1A1	0
7.42077e-52	-0.417146	FLNA	0
7.59154e-52	0.378649	ZFP36	0
1.40568e-51	0.313384	KCNJ16	0
2.17727e-51	0.347342	TXNIP	0
2.73657e-51	-0.255401	GSTP1	0
9.29804e-51	0.354227	AQP1	0
1.46861e-50	0.475343	DDIT3	0
1.51065e-50	-0.324367	SLCO3A1	0
2.87321e-50	0.316347	PHGDH	0
1.21262e-49	0.282389	PNRC1	0
1.35603e-49	-0.258219	RAC1	0
1.91666e-49	0.583834	KLF2	0
3.88695e-49	-0.383859	PDLIM1	0
4.6338e-49	0.329423	FGFR3	0
6.8239e-49	-0.357682	ANXA3	0
8.12029e-49	0.441866	CA4	0
3.16836e-48	0.262318	SH3YL1	0
6.64352e-48	-0.391791	CXCL16	0
2.5458e-47	-0.337117	CMTM6	0
2.65945e-47	-0.296701	ENO1	0
3.14438e-47	-0.244311	BAALC	0
7.8175e-47	0.286828	METRN	0
1.92403e-46	-0.335856	UBE2Z	0
2.01483e-46	-0.291852	TAX1BP3	0
4.43864e-46	-0.348366	CD9	0
8.38281e-46	0.408069	NRARP	0
1.19924e-45	0.290326	C6	0
2.03741e-45	-0.30759	PFN1	0
1.4424e-44	-0.452576	NCEH1	0
2.1909e-44	0.337755	SETD5-AS1	0
4.70684e-44	-0.321517	EGLN1	0
1.35622e-43	-0.413978	MCAM	0
1.81973e-43	0.321504	SLC37A4	0
5.02167e-43	-0.246584	LGALS9	0
7.70312e-43	-0.399021	C3	0
1.47473e-42	0.232089	CIRBP	0
3.16436e-42	-0.513982	BIRC3	0
1.63427e-41	0.287362	KCNJ15	0
2.14636e-41	-0.364165	LY6E	0
4.28473e-41	-0.333335	GPRC5B	0
7.86221e-41	0.262354	ATP1B1	0
7.95794e-41	-0.615176	CCL2	0
8.53862e-41	-0.288353	S100A10	0
2.02673e-40	-0.294774	OPTN	0
9.65262e-40	-0.338915	MARCKS	0
1.08562e-39	0.297355	FAM133B	0
2.12391e-39	0.382837	SRSF7	0
3.68976e-39	-0.229367	NFE2L3	0
1.34159e-38	-0.409496	RAB11FIP1	0
1.74199e-38	-0.242799	RAN	0
1.95316e-38	0.243642	SLC4A4	0
2.14889e-38	-0.299615	BACE2	0
5.72704e-38	0.211152	NFKBIA	0
9.54477e-38	0.553605	CD83	0
1.09149e-37	-0.342536	LSR	0
1.63041e-37	0.258989	LAPTM4B	0
2.84903e-37	0.300715	UBB	0
3.6349e-37	-0.274076	SYNGR2	0
3.65024e-37	0.39597	HSPA1A	0
3.83522e-37	-0.206361	PTMA	0
5.88143e-37	-0.248473	PSME1	0
1.1961e-36	0.19051	SYT6	0
3.26106e-36	-0.280857	SPINT1	0
3.39563e-36	0.272772	HMGN2	0
3.46878e-36	-0.363942	CDH1	0
3.48187e-36	0.247951	UBC	0
8.58163e-36	0.34521	SOCS1	0
9.74949e-36	0.280069	TTYH1	0
1.00091e-35	0.254707	NDRG2	0
1.07339e-35	-0.287878	PTMS	0
1.4243e-35	0.202335	FXYD2	0
1.5691e-35	-0.616982	LGALS1	0
3.25277e-35	0.247298	SERPING1	0
3.88156e-35	-0.263375	HDGF	0
7.76463e-35	-0.466546	ICAM1	0
1.16616e-34	-0.250989	BID	0
1.39179e-34	0.318809	IER3	0
2.58484e-34	-0.24587	COMTD1	0
4.05348e-34	-0.384997	SQLE	0
4.07825e-34	-0.380078	TACSTD2	0
4.10451e-34	-0.272609	TUBB	0
5.51835e-34	-0.280099	DDAH2	0
6.03017e-34	-0.276214	FUT4	0
6.19213e-34	0.242783	IMPA2	0
6.21638e-34	-0.211398	FTH1	0
8.1118e-34	0.231794	SERPINA5	0
8.95003e-34	0.27987	FAM53C	0
1.13607e-33	-0.290428	PPP1R14B	0
1.59588e-33	-0.183155	CTSE	0
1.77236e-33	-0.251449	ANXA2	0
2.25326e-33	-0.253591	HSPG2	0
3.59125e-33	0.288343	H3F3B	0
5.50408e-33	0.510293	CXCL3	0
8.65018e-33	-0.506333	GADD45A	0
8.85896e-33	-0.184081	HINT1	0
1.16683e-32	-0.292153	DCDC2	0
1.77765e-32	-0.266648	MGAT4B	0
4.95802e-32	-0.284913	GRN	0
6.57333e-32	0.210577	ART3	0
7.54535e-32	-0.216377	CFL1	0
7.66122e-32	-0.278059	ADAM9	0
8.61776e-32	-0.194704	SPINT2	0
8.67799e-32	0.271123	CEBPB	0
1.3357e-31	-0.259344	PVRL2	0
2.1128e-31	-0.25831	TSPAN15	0
2.26487e-31	-0.161548	S100A3	0
2.52456e-31	-0.253106	CAP1	0
3.42469e-31	-0.219451	YBX1	0
3.5666e-31	-0.231603	TAP1	0
3.65859e-31	0.298588	MNX1	0
4.66247e-31	-0.318273	C1S	0
5.36446e-31	-0.267948	ALDH3A2	0
6.66784e-31	0.257765	IGFBP7	0
7.69921e-31	-0.239722	EIF5A	0
8.00407e-31	0.377159	MUC6	0
9.92869e-31	-0.267856	LRRFIP2	0
1.0866e-30	-0.351456	AKR1C1	0
1.2564e-30	-0.282187	TUBA1B	0
1.46657e-30	0.196806	PRR15L	0
1.6427e-30	-0.271133	CX3CL1	0
2.60593e-30	0.213426	TCEA3	0
2.98789e-30	0.171302	CD81	0
3.20578e-30	-0.242981	ORMDL2	0
3.46883e-30	0.366018	MAP1LC3B	0
3.91911e-30	0.242931	IDH2	0
3.98925e-30	-0.372309	ANKRD36C	0
4.50742e-30	-0.228796	RRAS	0
5.214e-30	-0.251571	CDC42	0
6.80905e-30	-0.419354	KRT23	0
7.51709e-30	-0.253655	RHOC	0
8.46638e-30	-0.170624	BOK	0
1.0879e-29	0.226354	ANXA9	0
1.18267e-29	0.360976	NCOA7	0
1.23871e-29	-0.255739	RNF213	0
1.37426e-29	-0.252361	PFKP	0
2.20669e-29	-0.264854	TNIP1	0
2.33197e-29	-0.599739	IFI6	0
3.60651e-29	-0.228412	CALM2	0
5.07317e-29	-0.25019	ST14	0
5.33557e-29	-0.199733	PSMB1	0
5.57976e-29	-0.212418	HLA-C	0
7.45258e-29	-0.316139	APOBEC3B	0
8.32545e-29	0.268458	CSRNP1	0
1.02224e-28	-0.117255	ICOSLG	0
1.48131e-28	0.232428	CCNL1	0
1.50633e-28	-0.219879	ARPC2	0
1.906e-28	-0.207081	GPR137	0
2.11774e-28	0.258472	ADRA2A	0
2.33025e-28	-0.306013	GPX4	0
2.71554e-28	-0.241221	DDR1	0
2.98969e-28	-0.291677	TUBB6	0
3.11611e-28	-0.275903	AKAP7	0
3.21225e-28	-0.251906	TXN	0
3.52904e-28	-0.220929	PRELID1	0
4.46561e-28	-0.410828	LTB	0
4.51082e-28	0.253088	HSPA8	0
6.94532e-28	0.248893	KLF6	0
7.12058e-28	-0.535842	KRT19	0
7.30254e-28	0.315703	ID1	0
8.08673e-28	0.172263	PEBP1	0
8.60998e-28	0.238053	VASN	0
1.05256e-27	0.203472	NGFRAP1	0
1.08698e-27	0.249769	NUDT4	0
1.16699e-27	0.283798	HSPH1	0
1.17255e-27	-0.318517	TNFRSF12A	0
1.18236e-27	-0.21642	PPA1	0
1.24117e-27	-0.20386	TMEM132A	0
1.30109e-27	0.213538	PKDCC	0
1.36949e-27	-0.25511	CFB	0
1.86087e-27	-0.25673	CFTR	0
3.17556e-27	0.16711	ATP5G2	0
3.60333e-27	0.273385	MRPL18	0
3.83854e-27	-0.236224	WDR1	0
4.93339e-27	-0.343962	CD74	0
5.62937e-27	-0.232576	SLC39A14	0
5.72977e-27	-0.260847	GSN	0
6.99731e-27	0.258463	YME1L1	0
8.66318e-27	0.31128	HSPE1	0
8.75013e-27	-0.181163	EDF1	0
9.25409e-27	0.267444	RAMP1	0
1.16432e-26	-0.235974	GNB1	0
2.23857e-26	-0.190183	FSD1L	0
2.41931e-26	-0.246744	ZBTB20	0
2.456e-26	0.190973	EIF4A2	0
2.89116e-26	-0.106771	RP11-283G6.4	0
4.70285e-26	0.256461	MYLIP	0
6.86667e-26	-0.237361	NAMPT	0
7.16785e-26	-0.296475	TINAGL1	0
7.76542e-26	-0.223823	CDC42EP5	0
8.47452e-26	-0.16047	TRAF1	0
1.06282e-25	-0.241518	DHRS3	0
1.10549e-25	-0.233364	RPS19BP1	0
1.34779e-25	-0.238082	MYO6	0
1.42417e-25	0.22877	SERPINA6	0
1.43651e-25	0.180677	SCNN1A	0
1.57949e-25	-0.166086	TMBIM6	0
1.7765e-25	-0.223954	SPIB	0
1.825e-25	0.389267	CTGF	0
2.23772e-25	-0.226515	COX17	0
2.23811e-25	-0.215866	CREB3	0
2.50508e-25	-0.204048	EMP3	0
2.77117e-25	-0.177822	PSMA7	0
3.22849e-25	-0.214511	KLHL5	0
3.46873e-25	0.127644	EIF1	0
5.1457e-25	-0.142742	SULF2	0
5.77309e-25	-0.190634	HLA-F	0
7.42541e-25	-0.253267	TJP2	0
7.94959e-25	0.226231	H2AFX	0
9.56885e-25	0.110599	EDN3	0
9.62297e-25	-0.13849	NCF2	0
1.15401e-24	-0.277743	SELM	0
1.15557e-24	-0.201495	GUK1	0
1.19848e-24	0.236276	SEMA4A	0
1.48977e-24	-0.308442	CD40	0
1.9796e-24	0.223644	SNHG8	0
2.71676e-24	0.321979	MYADM	0
4.4715e-24	-0.228339	RAB9A	0
7.84781e-24	-0.246521	PLP2	0
8.57408e-24	-0.294507	PLAUR	0
8.73012e-24	-0.250826	CDV3	0
1.02508e-23	-0.205884	PRMT1	0
1.09561e-23	-0.209039	MAP4K4	0
1.13444e-23	-0.212628	ARHGDIA	0
1.1421e-23	0.190061	FAM150B	0
1.24282e-23	-0.265347	IFNGR2	0
1.31245e-23	0.209556	ITM2C	0
1.5141e-23	-0.193421	SEC61B	0
1.62061e-23	0.381621	ADM	0
2.09351e-23	-0.218462	FNDC3B	0
2.25515e-23	-0.255759	UGCG	0
2.36363e-23	0.188983	GSTK1	0
2.36779e-23	0.191735	SRSF5	0
2.66348e-23	0.237387	DNAJA1	0
2.74874e-23	0.502337	HIST1H1C	0
2.90187e-23	-0.240547	CBX6	0
3.26139e-23	-0.190571	YWHAB	0
3.35101e-23	-0.20871	PLSCR1	0
4.0468e-23	0.205315	FBXO21	0
5.89029e-23	-0.079989	CDH6	0
6.91439e-23	0.178863	HRSP12	0
7.40208e-23	-0.280827	TUBA1C	0
7.5228e-23	-0.216524	KIF5B	0
8.92078e-23	-0.254732	S100A16	0
9.83739e-23	-0.222724	HYI	0
9.92036e-23	-0.193308	TMED9	0
1.10209e-22	0.204645	PBX3	0
1.17425e-22	0.192058	ECHDC2	0
1.38933e-22	0.198964	TMEM37	0
2.08656e-22	-0.217392	KRT18	0
2.22023e-22	0.30893	ID2	0
2.56364e-22	-0.217612	PTTG1IP	0
2.92069e-22	0.176444	SAT2	0
3.02156e-22	-0.224124	MLLT4	0
3.75301e-22	-0.203868	RCN1	0
3.97264e-22	0.210759	RP11-588G21.2	0
4.58308e-22	-0.296159	HMGA1	0
5.51356e-22	0.224547	SLC25A25	0
5.5592e-22	-0.283449	CSF1	0
6.14463e-22	0.122451	C2orf72	0
6.61918e-22	-0.131536	ANO9	0
7.12022e-22	0.188636	MPP1	0
9.65334e-22	-0.202096	PSMB9	0
9.70825e-22	0.233791	C5orf45	0
1.07518e-21	0.201122	MLF1	0
1.12122e-21	-0.108343	MET	0
1.23863e-21	0.21596	NPY1R	0
1.29013e-21	-0.181158	CLDN6	0
1.39926e-21	0.32937	SPP1	0
1.39987e-21	-0.218646	TMBIM1	0
1.5376e-21	-0.177127	PSMB6	0
1.59093e-21	-0.202264	SNX10	0
1.67607e-21	0.170152	BTG1	0
1.71435e-21	0.174323	CAT	0
2.02647e-21	0.152301	GCHFR	0
2.4992e-21	0.209255	CBX4	0
3.17114e-21	0.429406	H1FX	0
3.39732e-21	-0.186185	SLC39A1	0
3.53972e-21	-0.195347	VCP	0
4.29958e-21	-0.173271	ACOT9	0
4.63002e-21	0.24573	UBE2S	0
4.63437e-21	0.228057	RHOBTB3	0
4.86464e-21	0.339866	KLF4	0
5.42409e-21	0.220119	TOB1	0
5.9141e-21	0.19391	GOLM1	0
6.20923e-21	-0.369589	SOX4	0
6.38357e-21	-0.1897	DYNLT1	0
6.49694e-21	-0.196381	ERO1L	0
6.63542e-21	-0.204041	DYNC1H1	0
6.933e-21	-0.146662	LMTK3	0
6.97015e-21	0.136188	EPHX2	0
1.14582e-20	0.194798	CPE	0
1.36044e-20	-0.286048	MARCKSL1	0
1.92543e-20	-0.202821	JUP	0
2.29522e-20	-0.31615	TFPI2	0
2.3635e-20	-0.0723781	OXTR	0
3.01914e-20	-0.168361	KRT8	0
4.8436e-20	0.112089	ESAM	0
4.85492e-20	-0.114134	SLC30A2	0
6.23285e-20	0.112948	ANXA4	0
7.01522e-20	0.253822	AGR2	0
8.46756e-20	0.222511	ZC3H12A	0
1.02067e-19	-0.188759	TGFB2	0
1.03252e-19	-0.177986	MSN	0
1.12568e-19	-0.152803	SERPINB8	0
1.18412e-19	0.0928025	RPS3A	0
1.20173e-19	-0.177028	ARPC5	0
1.44896e-19	0.1806	SLC9A3R1	0
1.52225e-19	0.159662	ADORA1	0
1.59706e-19	0.295591	KCNQ1OT1	0
1.67197e-19	0.233245	SNHG12	0
1.72515e-19	0.213155	IFITM2	0
1.89937e-19	-0.16808	PLOD3	0
2.08607e-19	-0.0673475	STX11	0
2.53147e-19	-0.178361	UBE2I	0
2.53786e-19	-0.192959	RAB10	0
2.84437e-19	-0.210295	PRDX1	0
2.84992e-19	-0.228542	PRSS8	0
3.60238e-19	-0.142637	SERPINB9	0
3.95012e-19	0.14663	SULT1A1	0
4.00256e-19	-0.112562	RP11-215G15.5	0
4.2342e-19	-0.135664	USP31	0
4.24104e-19	0.206729	PEG10	0
4.89791e-19	-0.230161	WTAP	0
5.04738e-19	0.182982	PRKAR2B	0
5.21303e-19	-0.180724	PPIA	0
5.3004e-19	0.146189	UPK1B	0
6.78372e-19	0.243145	NTRK2	0
8.86457e-19	0.176945	DUSP8	0
9.06188e-19	0.176111	PDCD4	0
9.48056e-19	-0.170692	PSMA1	0
1.12529e-18	0.15622	EBPL	0
1.18853e-18	0.205188	ERP27	0
1.23903e-18	-0.187815	CTTN	0
1.27467e-18	-0.182665	ACTR3	0
1.33553e-18	0.169316	MED30	0
1.39251e-18	-0.18968	C19orf10	0
2.02782e-18	0.148805	IL20RA	0
2.0739e-18	0.143893	FAM46C	0
2.14202e-18	-0.199875	FADS3	0
2.58517e-18	0.194473	PLIN5	0
2.79825e-18	0.172537	FRAT2	0
2.84503e-18	-0.242103	PDZK1IP1	0
2.84851e-18	-0.205548	BAZ1A	0
3.02757e-18	0.273674	HSPD1	0
3.10633e-18	-0.221104	MACC1	0
3.25808e-18	0.19234	GEM	0
3.43598e-18	0.191156	ARL4D	0
3.50093e-18	-0.183746	SMAD3	0
3.89127e-18	0.162926	VEPH1	0
4.3978e-18	0.153743	BCAM	0
4.43615e-18	-0.188842	TMEM54	0
4.62861e-18	0.174824	FGFR4	0
4.83988e-18	0.170254	PER2	0
5.17273e-18	-0.265447	CLDN1	0
5.28466e-18	0.152914	SELENBP1	0
5.30094e-18	-0.153755	GNG5	0
5.33641e-18	-0.257075	PHLDA2	0
6.21676e-18	-0.0842658	PTGES	0
8.01089e-18	-0.1856	SET	0
8.10225e-18	-0.172849	FMNL2	0
1.08847e-17	0.17352	TRA2A	0
1.27286e-17	0.161297	SUCLG1	0
1.27454e-17	0.194023	ARL5B	0
1.41271e-17	-0.071045	RFTN1	0
1.4408e-17	-0.126674	RP11-277P12.20	0
1.50827e-17	0.171771	KCNK5	0
1.84329e-17	0.149423	NEURL1	0
1.90504e-17	-0.245164	LIF	0
1.94001e-17	-0.176223	GPC1	0
2.18347e-17	0.136691	PALMD	0
2.36785e-17	-0.191052	RBX1	0
2.43461e-17	-0.170154	CTSZ	0
2.59774e-17	-0.156453	TMEM50A	0
2.7361e-17	0.172138	TST	0
2.94672e-17	0.158651	ECH1	0
3.03932e-17	0.156545	CTTNBP2	0
3.30997e-17	0.166374	ARL6IP1	0
3.33919e-17	-0.107751	SDCBP2	0
3.61612e-17	0.155101	GGT1	0
3.92417e-17	-0.157856	FRMD6	0
3.9668e-17	0.182324	GLUL	0
4.02881e-17	-0.0693173	HDAC9	0
4.14878e-17	-0.126678	IL23A	0
4.1657e-17	0.173289	ARSE	0
4.55394e-17	0.1844	TRA2B	0
4.56548e-17	-0.179685	PPIB	0
4.72042e-17	-0.191808	PSAP	0
5.16826e-17	-0.141147	AGPAT3	0
5.17008e-17	0.192262	DDX3Y	0
5.93215e-17	0.161965	VAV3	0
6.14134e-17	-0.177905	HMGB1	0
6.2971e-17	-0.243356	CALR	0
6.59567e-17	-0.156416	VAMP8	0
6.81008e-17	-0.223595	FDPS	0
7.33269e-17	-0.181914	ENAH	0
8.6439e-17	0.165987	C12orf57	0
8.68191e-17	-0.129836	TTC9	0
8.85598e-17	-0.150354	POMP	0
9.47938e-17	-0.180765	MAP4	0
1.03447e-16	-0.222841	PHLDA1	0
1.19025e-16	0.154368	NOSTRIN	0
1.27589e-16	-0.184367	LAMP2	0
1.31077e-16	0.175917	PDGFD	0
1.39263e-16	-0.166966	USMG5	0
1.65738e-16	-0.230609	DSP	0
1.68249e-16	0.167851	C14orf105	0
1.71174e-16	-0.148056	ATP6V0E1	0
1.75765e-16	-0.144324	TRNAU1AP	0
1.81463e-16	-0.253698	PRSS23	0
1.89594e-16	0.219269	ODC1	0
1.9925e-16	-0.182817	MYO1C	0
2.2155e-16	0.182311	TIPARP	0
2.44541e-16	-0.145998	COTL1	0
2.55306e-16	-0.120973	RHBDF2	0
2.62644e-16	-0.0851688	CMTM3	0
2.64432e-16	-0.169014	POLR2B	0
2.64774e-16	0.16217	MAGEH1	0
2.89756e-16	0.122167	UQCRB	0
3.38759e-16	-0.183758	IFITM3	0
5.04343e-16	0.107192	RP11-528G1.2	0
5.14089e-16	0.135528	AMBP	0
5.28042e-16	0.169361	CFI	0
6.76981e-16	-0.166395	RRAS2	0
7.4229e-16	-0.226464	MIR4435-1HG	0
7.67779e-16	0.162944	C12orf75	0
8.38591e-16	0.175891	MKNK2	0
1.06885e-15	0.127989	SH3BGRL	0
1.10878e-15	0.289483	HES1	0
1.16698e-15	-0.183169	C15orf52	0
1.19062e-15	-0.159999	CCT2	0
1.23869e-15	0.147434	ACAA1	0
1.2919e-15	0.0852767	TPT1	0
1.32368e-15	-0.182767	DSG2	0
1.45954e-15	-0.198358	ITGB8	0
1.66396e-15	0.239553	NEAT1	0
1.97393e-15	-0.100326	PIWIL4	0
1.97721e-15	0.160835	RAP1GAP	0
2.07334e-15	-0.130259	ITGB6	0
2.1855e-15	0.138592	CTSH	0
2.34097e-15	0.152313	NRP1	0
2.40458e-15	-0.0921918	ABTB2	0
2.56493e-15	-0.195226	TUSC3	0
2.66325e-15	-0.168401	PDIA6	0
2.69219e-15	0.130278	DDX5	0
2.73199e-15	-0.114904	IRAK2	0
2.81404e-15	0.116668	SMARCD3	0
2.98659e-15	-0.171682	ITGA3	0
3.08707e-15	0.179951	STC1	0
3.28792e-15	-0.154522	FSTL1	0
3.43378e-15	-0.202834	MANF	0
3.56345e-15	0.135228	RNASET2	0
3.7079e-15	0.224444	ERRFI1	0
4.2139e-15	0.0794303	PLA2G4A	0
4.37352e-15	-0.172849	EIF4A1	0
5.00411e-15	-0.154487	CAPNS1	0
5.02274e-15	0.0765446	LRRC36	0
5.38238e-15	-0.181648	DDX21	0
5.41803e-15	-0.166505	VASP	0
5.45573e-15	-0.137128	MFI2	0
5.52112e-15	-0.157749	ITSN2	0
5.68951e-15	-0.166642	SPPL2A	0
5.93305e-15	0.086462	RPL3	0
7.15198e-15	0.129623	RBP1	0
7.18541e-15	-0.159257	ACTN4	0
7.52996e-15	-0.153533	FBLIM1	0
7.78332e-15	-0.150718	DHCR24	0
8.40518e-15	-0.152935	SLC43A3	0
8.49285e-15	-0.165192	RTN4	0
9.17427e-15	-0.158267	DNAJC10	0
9.79782e-15	-0.155538	VPS29	0
9.92793e-15	-0.144538	LRRC59	0
1.09766e-14	0.160879	COQ7	0
1.12268e-14	-0.169144	CTNNA1	0
1.18046e-14	0.139639	RP1-60O19.1	0
1.21985e-14	-0.139199	PIEZO1	0
1.26591e-14	0.138745	HIST1H2BD	0
1.26999e-14	0.152693	MEIS1	0
1.27158e-14	-0.168591	ADK	0
1.30384e-14	-0.247261	MSMO1	0
1.47287e-14	-0.149985	YWHAH	0
1.50955e-14	-0.157498	PSMC3	0
1.60185e-14	0.169572	ST3GAL1	0
1.67018e-14	-0.169166	GALNT1	0
1.70248e-14	0.115399	ABHD14A	0
1.75162e-14	0.227129	AGR3	0
2.10565e-14	-0.15003	PSMB8	0
2.23974e-14	0.116261	AC005152.3	0
2.45095e-14	-0.234022	TNFSF10	0
2.48395e-14	0.165072	KLF10	0
2.48584e-14	-0.131382	COL18A1	0
2.53996e-14	-0.151122	PDLIM4	0
2.55762e-14	0.194097	TM4SF4	0
2.87575e-14	0.251814	GMNN	0
2.94414e-14	-0.110335	EPCAM	0
2.98217e-14	-0.147372	PSMA3	0
3.35513e-14	-0.165131	LAMC1	0
3.40609e-14	0.205877	ID4	0
3.41476e-14	0.126225	SHMT1	0
3.49323e-14	0.134469	SDC2	0
3.60007e-14	-0.36501	VIM	0
3.72507e-14	-0.188226	SH3BGRL3	0
4.01057e-14	-0.129696	CDC42EP2	0
4.16544e-14	-0.104001	PLAU	0
4.17634e-14	-0.0819937	ASPHD1	0
4.63813e-14	0.197413	DEFB1	0
5.20816e-14	-0.155423	MALL	0
5.2488e-14	0.13382	CITED4	0
5.4391e-14	-0.119432	CHCHD2	0
6.35706e-14	-0.126597	NRAS	0
6.40618e-14	0.0512724	ANGPT1	0
6.49149e-14	0.161808	JADE1	0
6.97053e-14	-0.148231	SLC12A7	0
7.03856e-14	-0.162793	MVP	0
7.28001e-14	-0.193237	LINC00152	0
8.6379e-14	0.136566	IRF1	0
9.02113e-14	0.112968	HOGA1	0
9.24839e-14	-0.17096	SPHK1	0
9.71744e-14	0.151991	HIST1H4C	0
1.00786e-13	0.133213	MPC2	0
1.03338e-13	-0.173327	CANX	0
1.03829e-13	-0.191052	MACF1	0
1.06653e-13	0.141379	DAB2	0
1.12921e-13	-0.140214	ARPC3	0
1.2198e-13	-0.157304	BRI3	0
1.41902e-13	-0.167536	ITGAV	0
1.43669e-13	0.0789909	ADARB2	0
1.44565e-13	-0.13637	HNRNPA3	0
1.51238e-13	0.0931421	ALDH1L1	0
1.52344e-13	0.155186	ZFAS1	0
1.52436e-13	-0.667964	IL8	0
1.53043e-13	-0.140798	FAM50A	0
1.61213e-13	-0.159653	ILK	0
1.78363e-13	-0.13254	CAV1	0
1.81028e-13	0.173628	TSC22D1	0
2.03411e-13	-0.144689	RBM8A	0
2.14289e-13	-0.14877	ANXA11	0
2.1691e-13	-0.131694	TP53BP2	0
2.18475e-13	-0.158214	BACH1	0
2.20526e-13	-0.178876	P4HB	0
2.32096e-13	-0.15345	PDLIM5	0
2.45299e-13	0.178625	PNP	0
2.52181e-13	-0.177042	CLDN23	0
2.76981e-13	0.111183	ARHGAP24	0
2.82737e-13	-0.239107	HLA-DRB1	0
2.87715e-13	-0.14822	ADRM1	0
2.93112e-13	-0.140366	SPNS2	0
2.97269e-13	0.138499	OAT	0
3.14462e-13	0.0870123	SNORD3B-2	0
3.38913e-13	-0.145794	PSMC1	0
3.39557e-13	-0.14005	UFD1L	0
3.4377e-13	-0.170113	YWHAZ	0
3.44671e-13	0.0701692	TFPI	0
3.57332e-13	0.139104	YPEL3	0
3.60552e-13	0.113334	RPPH1	0
4.09457e-13	0.155593	CHCHD10	0
4.11129e-13	-0.138388	RTKN	0
4.28012e-13	-0.143745	ANXA7	0
4.48042e-13	0.159237	HEXIM1	0
4.55523e-13	0.151247	SCTR	0
4.65372e-13	-0.137724	DBN1	0
4.7582e-13	-0.147567	PSMD7	0
4.89082e-13	-0.195741	RPS27L	0
5.11816e-13	-0.136582	LAMB3	0
5.22164e-13	-0.151612	KIAA1598	0
5.44804e-13	0.132883	CREB3L1	0
5.5012e-13	0.12315	GAMT	0
5.8319e-13	0.0700564	RPL11	0
5.84968e-13	-0.153471	APOL2	0
6.49112e-13	0.168782	PMAIP1	0
6.5313e-13	0.119428	DCXR	0
6.73775e-13	0.123156	LGALS3BP	0
6.80796e-13	-0.131577	CLTA	0
6.9147e-13	0.102086	ANGPTL1	0
7.15292e-13	0.155401	TRIB1	0
7.2319e-13	-0.155074	JAK1	0
7.79764e-13	-0.131502	LACTB	0
7.81853e-13	-0.155618	CCT6A	0
7.8786e-13	0.1344	ZMYND8	0
7.99026e-13	-0.173843	TPM3	0
8.19361e-13	-0.54365	GDF15	0
8.80701e-13	-0.178564	MYO10	0
9.47426e-13	0.149987	PPP1R10	0
9.76798e-13	0.0807624	SGK2	0
1.07264e-12	0.131692	REL	0
1.15802e-12	0.195175	CA2	0
1.17658e-12	-0.139667	SNRPE	0
1.18524e-12	-0.17197	BTG3	0
1.21263e-12	-0.0834729	A4GALT	0
1.24436e-12	-0.048591	PLEKHN1	0
1.28144e-12	0.14606	C16orf80	0
1.29906e-12	-0.135333	ATP6V1G1	0
1.31699e-12	0.102012	TNS1	0
1.47656e-12	-0.130718	ELOVL5	0
1.61142e-12	-0.0447641	WNT4	0
1.7261e-12	0.12807	SDHD	0
1.73285e-12	0.121564	C3orf58	0
1.74756e-12	0.211832	DNAJA4	0
1.82863e-12	-0.132158	SNRPB	0
1.89949e-12	0.148102	GUCY1A2	0
2.01242e-12	0.140482	HERPUD1	0
2.0412e-12	0.0678023	FOLR1	0
2.32125e-12	-0.196093	TIMP1	0
2.40879e-12	-0.0776577	SLC7A1	0
2.43472e-12	-0.131914	ANKLE2	0
2.44881e-12	-0.149455	PTPRK	0
2.54634e-12	-0.116968	RARRES1	0
2.70554e-12	-0.274732	LDLR	0
2.70615e-12	0.137882	SEPHS2	0
2.80041e-12	0.167478	SPRY2	0
2.95052e-12	-0.143362	RASSF8	0
2.95453e-12	0.12544	ADCK3	0
3.03852e-12	-0.160215	TES	0
3.21159e-12	0.154862	ING1	0
3.49159e-12	-0.0883549	ITPR3	0
3.50356e-12	-0.118621	DDX39A	0
3.61898e-12	-0.145047	PLXNB2	0
3.68935e-12	0.122975	TTC39C	0
3.73421e-12	-0.131208	TNFAIP8	0
3.99105e-12	-0.121668	GDI2	0
3.99846e-12	0.120382	DEDD2	0
4.17521e-12	-0.134764	NDUFV2	0
4.38554e-12	-0.122375	LPIN1	0
4.44521e-12	0.134634	SMCO4	0
4.97584e-12	-0.148364	RALA	0
5.2574e-12	-0.134398	MAP7D1	0
5.49602e-12	-0.134499	PTS	0
5.7529e-12	-0.245194	HMGCS1	0
6.35673e-12	-0.135603	NECAP2	0
6.74139e-12	-0.0631891	SLC9A7	0
6.82288e-12	-0.0975347	CTXN1	0
6.85494e-12	-0.093362	TGFB1I1	0
7.31095e-12	0.106898	TOMM7	0
7.78854e-12	0.152721	GABARAPL1	0
7.83758e-12	0.0730934	FBP1	0
8.11002e-12	0.137514	LINC00261	0
8.5948e-12	0.148047	EPB41L4A-AS1	0
8.74606e-12	-0.152988	RBM3	0
9.07683e-12	0.105905	MNS1	0
9.23979e-12	-0.155483	OCLN	0
9.64198e-12	-0.1276	DCTN2	0
9.80387e-12	0.129178	NOTCH2NL	0
1.09633e-11	-0.125258	SCRN1	0
1.12966e-11	-0.147097	TJP1	0
1.13673e-11	0.215161	CEBPD	0
1.26614e-11	0.152312	RGS3	0
1.27987e-11	-0.0872875	ARNT2	0
1.34083e-11	-0.225754	HSD17B2	0
1.39627e-11	-0.123683	UCHL3	0
1.46707e-11	-0.176331	B4GALT1	0
1.46879e-11	0.114888	ST3GAL6	0
1.58807e-11	-0.084397	LHFPL2	0
1.59077e-11	-0.186872	C1R	0
1.63584e-11	-0.0613105	TMEM217	0
1.64139e-11	-0.0921324	IGSF3	0
1.71466e-11	-0.108682	MSANTD3	0
1.73677e-11	0.137617	CLK1	0
1.79283e-11	-0.163467	SERINC2	0
1.88022e-11	-0.135541	SVIL	0
1.88319e-11	0.103536	ALAD	0
1.88422e-11	0.0982953	HABP2	0
1.91272e-11	0.269301	SERPINH1	0
2.05868e-11	-0.107808	2021-09-11	0
2.12116e-11	0.0871044	TMEM59	0
2.24994e-11	0.134427	WNK2	0
2.26391e-11	0.103425	KCNS3	0
2.41267e-11	0.121571	RGMA	0
2.43071e-11	-0.14104	CNIH4	0
2.4882e-11	-0.149285	VIMP	0
2.51758e-11	0.091073	FMO5	0
2.53519e-11	0.127107	FOXJ1	0
2.55336e-11	-0.118298	MT-ND5	0
2.64597e-11	-0.141567	DNAJB11	0
2.75631e-11	0.130927	GTF2H5	0
2.91834e-11	-0.17683	CTNNB1	0
2.92324e-11	0.119708	HSBP1L1	0
2.97311e-11	-0.0951504	AIFM2	0
2.99179e-11	0.120136	ASAH1	0
3.02202e-11	-0.117018	DDA1	0
3.07556e-11	-0.0782666	BIK	0
3.12795e-11	-0.122478	RPL36AL	0
3.15075e-11	0.114652	RAB20	0
3.27917e-11	-0.142134	PRRC2C	0
3.44891e-11	-0.0950725	WIPI1	0
3.49456e-11	-0.149515	PTP4A2	0
3.4984e-11	0.13157	TPD52	0
3.49964e-11	0.095529	SLC17A4	0
3.54556e-11	-0.13094	RNH1	0
3.85524e-11	-0.14922	CLMN	0
3.89962e-11	0.114272	GRB14	0
3.93242e-11	-0.131484	PDP1	0
3.95286e-11	0.150881	NUFIP2	0
3.9643e-11	0.124372	FCGRT	0
3.99112e-11	0.127635	CAPS	0
4.0104e-11	0.12126	UNC5CL	0
4.18543e-11	-0.119163	SPSB1	0
4.19486e-11	-0.0947243	SGK223	0
4.22983e-11	-0.14381	MLEC	0
4.26941e-11	0.0798571	CMBL	0
4.39325e-11	-0.120496	MYH14	0
4.50706e-11	0.133491	PLS3	0
4.53592e-11	0.0800793	RP11-680F8.3	0
4.63518e-11	-0.114125	ACADVL	0
4.78444e-11	-0.138516	MAL2	0
4.84699e-11	-0.108063	BAIAP2L1	0
5.02497e-11	0.118432	AKR7A2	0
5.03649e-11	-0.135988	MYC	0
5.38924e-11	0.0661727	RPS18	0
5.44559e-11	0.0794868	PHYHD1	0
5.81081e-11	-0.14485	TNFRSF11B	0
5.87854e-11	0.0675525	KIAA1683	0
6.11663e-11	0.137011	SLC40A1	0
6.35981e-11	0.116612	CTSA	0
6.37751e-11	-0.139661	IFNAR2	0
6.48108e-11	0.119483	PHLDB1	0
6.62458e-11	0.105764	BDH2	0
6.95265e-11	0.0670689	HINT2	0
7.03097e-11	0.225636	CITED2	0
7.29483e-11	-0.109505	SLC25A22	0
7.42377e-11	-0.122621	PTBP3	0
7.61313e-11	-0.113467	PARK7	0
8.32287e-11	-0.101748	DRAM1	0
8.80358e-11	0.111476	HSD17B11	0
9.12462e-11	0.117614	ATP6V0E2	0
1.00324e-10	-0.140014	PTPRF	0
1.00365e-10	-0.137069	TNFRSF21	0
1.04319e-10	0.0577686	RP11-173B14.5	0
1.07432e-10	-0.154163	CDH22	0
1.08485e-10	-0.125681	HMGCR	0
1.09089e-10	0.118484	TPRN	0
1.09509e-10	-0.0466872	GPR176	0
1.22788e-10	0.112245	ALDH1A1	0
1.23246e-10	-0.0860889	DUSP4	0
1.24037e-10	-0.129709	TMEM51	0
1.26267e-10	-0.135953	COX7A2	0
1.37763e-10	-0.142734	NFKB1	0
1.4097e-10	-0.136805	CAPZB	0
1.42642e-10	0.118882	MGST2	0
1.42801e-10	0.132847	EPHX1	0
1.47711e-10	-0.129524	NUTF2	0
1.48021e-10	0.108423	KLHDC2	0
1.54822e-10	-0.12917	FAM89B	0
1.59706e-10	-0.13653	SSBP1	0
1.64685e-10	-0.0627566	ABHD6	0
1.80762e-10	-0.0904112	PTGFRN	0
1.80818e-10	0.0872786	RP11-161M6.2	0
1.82001e-10	-0.124896	CCT5	0
1.94014e-10	0.0538798	RP11-552E20.1	0
1.95199e-10	-0.127922	RAB11A	0
2.01189e-10	-0.0867344	IL15	0
2.02064e-10	-0.0754217	Z83851.1	0
2.02422e-10	-0.0892804	ETS1	0
2.09011e-10	0.11985	ETFB	0
2.10825e-10	-0.14806	NFKB2	0
2.12585e-10	0.161999	ELF3	0
2.14428e-10	-0.128964	TRAF4	0
2.14725e-10	0.136009	TCF7L2	0
2.17415e-10	-0.133293	SSFA2	0
2.18886e-10	-0.108348	LAMTOR1	0
2.19206e-10	-0.132089	GNB2	0
2.26402e-10	0.0778568	SLC35A1	0
2.26861e-10	0.0944886	GJB1	0
2.29992e-10	-0.135712	SLC38A1	0
2.40711e-10	-0.037574	VNN1	0
2.45247e-10	0.163534	LDHA	0
2.48305e-10	0.190228	PTP4A1	0
2.54821e-10	0.130073	MT1X	0
2.56834e-10	-0.121215	SSR2	0
2.58293e-10	-0.129102	PSMA4	0
2.65736e-10	0.0659605	RASL10B	0
2.77426e-10	0.084212	USH1C	0
2.89838e-10	0.0589004	SNORD3D	0
2.98185e-10	0.255149	H1F0	0
3.02207e-10	-0.111096	MFSD12	0
3.08709e-10	-0.0842727	C3orf52	0
3.1412e-10	0.0809215	CTD-2336O2.1	0
3.38871e-10	-0.0752618	INF2	0
3.3908e-10	0.119863	GSTT1	0
3.4072e-10	0.114863	DSEL	0
3.55182e-10	-0.180154	S100A14	0
3.64672e-10	-0.0792878	OLFM1	0
3.72314e-10	0.151321	EIF4A3	0
3.79548e-10	-0.140407	CSTB	0
3.99802e-10	-0.13519	ZYX	0
4.10717e-10	-0.0513734	ITGAM	0
4.13945e-10	-0.110347	TGFA	0
4.14207e-10	0.118872	KLF9	0
4.18912e-10	0.13255	RBM23	0
4.44681e-10	-0.105928	PRDX5	0
4.56649e-10	-0.144077	HNRNPAB	0
4.69573e-10	-0.102783	PARP12	0
4.80995e-10	0.222673	LRG1	0
4.89695e-10	-0.140789	SCARB2	0
4.96068e-10	0.111095	ATPIF1	0
5.00272e-10	-0.100754	MT-ATP6	0
5.01379e-10	-0.124013	PA2G4	0
5.08919e-10	0.112676	NR4A2	0
5.20267e-10	0.116805	TMEM9	0
5.38367e-10	-0.135408	AKR1A1	0
5.45226e-10	0.124546	ARF4	0
5.47767e-10	-0.142528	PIK3AP1	0
5.49719e-10	-0.128903	GSPT1	0
5.67065e-10	-0.106817	RPN2	0
6.34847e-10	-0.125103	VDAC1	0
6.39028e-10	-0.138533	SMS	0
6.65541e-10	0.131051	RPGR	0
6.90115e-10	0.119596	C11orf54	0
7.21353e-10	-0.112994	PSMC4	0
7.52047e-10	-0.173896	INSIG1	0
7.53405e-10	0.112826	APPL2	0
7.79966e-10	0.0760285	FGL2	0
8.06669e-10	0.0789061	LATS2-AS1	0
8.4047e-10	-0.14611	IQGAP1	0
8.74959e-10	0.086736	GTF2I	0
8.83987e-10	-0.13144	NCMAP	0
8.90567e-10	0.0664736	RPS27	0
8.98342e-10	-0.133005	CALM3	0
9.1444e-10	0.0875838	LINC00982	0
9.1992e-10	0.127775	PGRMC1	0
9.71e-10	-0.11183	PSMA5	0
1.00092e-09	-0.1173	FBXW5	0
1.01836e-09	-0.113968	NAGK	0
1.04641e-09	0.110989	SRSF3	0
1.05487e-09	0.130956	GPM6B	0
1.08448e-09	-0.123471	ARF3	0
1.11444e-09	0.121378	GMPR	0
1.15203e-09	-0.133752	CTBP2	0
1.15639e-09	0.0355307	TSPAN8	0
1.1801e-09	-0.11675	U2AF1	0
1.18991e-09	-0.116611	EIF2S2	0
1.19335e-09	0.0977702	FAM13A	0
1.20686e-09	0.0927214	ZNF703	0
1.20847e-09	-0.123529	PHC2	0
1.26203e-09	-0.100655	TRAF3	0
1.30546e-09	-0.0978645	SREBF2	0
1.35861e-09	0.0665856	ITM2B	0
1.37516e-09	0.093997	USP2	0
1.39812e-09	0.0908053	THRA	0
1.41667e-09	-0.130478	VCL	0
1.47382e-09	-0.125206	FAM96B	0
1.56479e-09	0.0903247	RGN	0
1.70505e-09	-0.126471	PHF14	0
1.77858e-09	-0.100468	RP11-841O20.2	0
1.78997e-09	0.111022	HMGB2	0
1.8626e-09	-0.0925241	RPS19	0
1.86577e-09	0.0675895	RPS4X	0
1.98145e-09	0.114579	GUCY1A3	0
1.98872e-09	-0.115458	USP54	0
2.00547e-09	0.0699655	RORC	0
2.01339e-09	0.0588234	GSG1	0
2.03812e-09	0.123617	PDE8B	0
2.09666e-09	-0.127794	PSMB3	0
2.10362e-09	-0.0964621	DESI1	0
2.12931e-09	0.146548	BCO2	0
2.13582e-09	-0.11449	ESYT1	0
2.2006e-09	-0.123568	BCAR1	0
2.20195e-09	0.132556	EPC1	0
2.22817e-09	0.112888	SIK1	0
2.31186e-09	0.06056	RPS3	0
2.33541e-09	0.0768474	RASL11B	0
2.3468e-09	0.0985483	KIF12	0
2.48355e-09	-0.0508532	PSD3	0
2.58353e-09	0.136502	SYNE1	0
2.60774e-09	0.121276	ERO1LB	0
2.60905e-09	0.115496	ESRRG	0
2.63492e-09	0.104652	PDE3A	0
2.64435e-09	-0.158322	SOX9	0
2.69263e-09	-0.126438	TP53I3	0
2.72269e-09	-0.0552416	RHBDL2	0
2.74156e-09	-0.125636	PSMD2	0
2.76544e-09	0.10061	ATP5A1	0
2.76876e-09	-0.140863	FAM107B	0
2.84431e-09	-0.118201	PSMA2.1	0
2.84697e-09	0.0847594	SLC25A10.1	0
2.86938e-09	0.0594378	RNU11	0
2.90892e-09	-0.109993	GTF3C6	0
2.97992e-09	-0.148191	ANKRD12	0
3.23254e-09	-0.100129	TNFAIP1	0
3.23804e-09	0.106116	TXN2	0
3.36985e-09	-0.131613	ATP13A3	0
3.39234e-09	-0.134342	SYNCRIP	0
3.43584e-09	0.0666603	LETM2	0
3.68761e-09	-0.119058	PSMD11	0
3.7511e-09	-0.139407	TSPO	0
3.78136e-09	-0.0938342	EEF1B2	0
3.79293e-09	-0.135892	ACTN1	0
3.80805e-09	-0.127998	TNF	0
3.90192e-09	-0.0707289	CSGALNACT1	0
3.90367e-09	-0.13955	NPC2	0
4.04761e-09	-0.118289	MBD2	0
4.1145e-09	0.1013	RALYL	0
4.14668e-09	-0.0981373	TMEM205	0
4.15961e-09	0.107152	ANAPC16	0
4.31194e-09	-0.109456	TMEM208	0
4.34831e-09	-0.11544	EXOC6	0
4.41127e-09	-0.0860351	PLA2G4C	0
4.50323e-09	-0.122331	NHP2	0
4.5167e-09	-0.123723	SEC61G	0
4.577e-09	-0.154072	RASSF4	0
4.79848e-09	-0.0936462	CD276	0
4.81739e-09	-0.109475	MCUR1	0
4.87748e-09	0.0630288	LINC00312	0
4.88904e-09	-0.0988271	MT-ND2	0
4.896e-09	-0.136125	FLNB	0
4.9836e-09	-0.13452	HEBP2	0
5.27663e-09	-0.0847052	PJA1	0
5.38057e-09	0.108393	PRR26	0
5.45054e-09	0.168315	TSC22D3	0
5.45278e-09	-0.0911874	MT-ND4	0
5.55829e-09	-0.109646	CDC37	0
5.60669e-09	-0.108367	HYAL2	0
5.6164e-09	0.0895881	C21orf62	0
5.68391e-09	-0.0228357	TNFRSF9	0
6.28099e-09	-0.10471	ROMO1	0
6.35729e-09	-0.126107	CLTC	0
6.37008e-09	0.302513	CRP	0
6.47368e-09	0.0950312	C19orf60	0
6.48604e-09	0.11585	LINC00910	0
6.54808e-09	0.114442	TCF7	0
6.66188e-09	-0.0817152	DIAPH2	0
6.92998e-09	-0.127806	ABHD11	0
7.142e-09	-0.22375	DDIT4	0
7.3931e-09	0.123297	PPP1R15B	0
7.53706e-09	-0.0595834	NEDD4	0
7.64575e-09	0.113034	IQGAP2	0
7.71437e-09	0.0879977	CTSF	0
7.73263e-09	-0.126562	KPNB1	0
7.85308e-09	0.1237	TUBA4A	0
8.0521e-09	-0.116426	CRB3	0
8.2203e-09	-0.0406423	GDA	0
8.27377e-09	-0.0994433	CLIC4	0
8.59775e-09	-0.10766	HRAS	0
8.67127e-09	0.0817146	CADPS	0
8.94876e-09	-0.127306	ATP1B3	0
9.4624e-09	-0.182499	MDK	0
9.49115e-09	0.0695329	TENC1	0
9.64859e-09	0.100758	OBSL1	0
9.93911e-09	0.0479443	GFRA3	0
1.00297e-08	-0.110665	TXNL4A	0
1.05361e-08	0.0787716	TRAPPC6A	0
1.07868e-08	-0.108481	SUMO2	0
1.08121e-08	-0.12312	AUTS2	0
1.10302e-08	0.10908	QSOX1	0
1.18188e-08	0.088426	TMED6	0
1.21569e-08	0.0993097	LYRM5	0
1.22693e-08	0.111253	DUSP6	0
1.27133e-08	-0.101744	INSIG2	0
1.33292e-08	-0.115127	RASGRP3	0
1.34755e-08	0.110465	BCLAF1	0
1.37213e-08	-0.0911059	LPAR2	0
1.46614e-08	0.0503699	HGD	0
1.48158e-08	-0.0967633	MT-CYB	0
1.48852e-08	0.0969242	ISCA1	0
1.49218e-08	-0.0432274	KLHL29	0
1.52019e-08	-0.114803	LAMTOR2	0
1.53792e-08	0.105178	MAOA	0
1.57757e-08	-0.0920745	MRPL14	0
1.57945e-08	0.0649011	FAXDC2	0
1.5932e-08	-0.111063	EIF3B	0
1.6043e-08	-0.0275643	TNFAIP3	0
1.63448e-08	0.105055	ALDH9A1	0
1.64888e-08	0.0912766	MUC15	0
1.64919e-08	-0.120584	RHBDF1	0
1.66488e-08	0.112989	PCF11	0
1.68853e-08	0.10269	CDO1	0
1.72155e-08	-0.0667779	PGM2L1	0
1.74286e-08	0.0890501	OLFML3	0
1.75391e-08	-0.102561	DNAJC15	0
1.75616e-08	0.100292	CTSL	0
1.79371e-08	-0.0957125	STAT6	0
1.84545e-08	-0.122897	B4GALT5	0
1.87648e-08	-0.118795	C4orf48	0
1.91764e-08	-0.123433	PERP	0
1.92009e-08	0.0520333	RFTN2	0
1.92621e-08	-0.10758	PNLDC1	0
1.93381e-08	0.0950968	ZNF844	0
1.96026e-08	-0.112047	RNF181	0
1.96656e-08	-0.114021	SMARCA4	0
1.9893e-08	0.0819733	ALDH6A1	0
1.99107e-08	-0.13535	GSTM4	0
2.00455e-08	-0.10966	PPAP2C	0
2.00992e-08	-0.119112	PHPT1	0
2.01345e-08	0.169749	FGA	0
2.13314e-08	0.0521914	RP11-677M14.3	0
2.15573e-08	-0.0799518	ADAMTS10	0
2.19093e-08	-0.130692	EIF5B	0
2.22342e-08	-0.126434	CDC42EP1	0
2.24803e-08	0.0602356	ZNF563	0
2.25763e-08	-0.108438	CYB561	0
2.26737e-08	0.073572	KANK1	0
2.26773e-08	0.115049	PLEKHS1	0
2.33431e-08	0.0919196	POLG2	0
2.33443e-08	0.0878931	GSTO2	0
2.36065e-08	0.0746287	SPRY1	0
2.39813e-08	-0.122461	CYBA	0
2.42154e-08	-0.0548785	TIAM2	0
2.44207e-08	-0.108228	PPM1G	0
2.48992e-08	0.115938	GLUD1	0
2.54988e-08	-0.095692	SAMD1	0
2.56576e-08	0.105314	KCNQ1	0
2.57146e-08	-0.0896105	SMOX	0
2.62041e-08	-0.0277716	RP11-59D5--B.2	0
2.64519e-08	-0.108777	TBCA	0
2.6672e-08	-0.097092	CCDC167	0
2.7062e-08	0.0892547	PLEKHB1	0
2.73279e-08	0.0523072	AC147651.5	0
2.73656e-08	-0.104911	PKP3	0
2.78332e-08	-0.168495	HSP90B1	0
2.80247e-08	-0.109371	PSMB5	0
2.8078e-08	-0.105393	PPP4C	0
2.85183e-08	-0.0789265	ZMIZ2	0
2.93134e-08	0.0879477	ENPP5	0
2.98029e-08	-0.0862307	TRIO	0
3.03867e-08	0.0475763	CACNB2	0
3.05316e-08	0.111947	THUMPD1	0
3.08253e-08	-0.108444	ABHD2	0
3.09439e-08	-0.0810304	NCS1	0
3.10004e-08	0.10114	PTEN	0
3.13197e-08	0.0441464	RP11-293M10.5	0
3.17199e-08	-0.11752	PGLS	0
3.24878e-08	0.0324459	RDH12	0
3.28327e-08	-0.0950887	EPB41L2	0
3.29417e-08	-0.10805	SRSF2	0
3.53272e-08	-0.12105	LPGAT1	0
3.58202e-08	0.103314	CIR1	0
3.66313e-08	0.0741879	RIN2	0
3.69019e-08	-0.0344332	GLIPR2	0
3.72921e-08	0.096308	JTB	0
3.73095e-08	0.084573	DPP4	0
3.74067e-08	-0.106415	DAZAP1	0
3.78334e-08	-0.100256	COMMD5	0
3.81402e-08	0.13822	ARL4A	0
3.85759e-08	-0.111347	SSR4	0
3.86328e-08	0.0893324	LDB2	0
3.88764e-08	-0.114836	ACTR2	0
3.89819e-08	0.106956	PRR13	0
3.99099e-08	-0.120623	CHPT1	0
4.11386e-08	-0.0922654	ORAI1	0
4.17238e-08	-0.0971839	TBCB	0
4.21197e-08	-0.099955	SPATS2L	0
4.22574e-08	0.0967608	EGR3	0
4.24943e-08	-0.125453	CXCL5	0
4.30309e-08	-0.104136	LAMTOR5	0
4.36072e-08	0.0855009	TFDP2	0
4.37656e-08	0.0654938	FFAR4	0
4.37774e-08	-0.116004	FNDC4	0
4.40444e-08	-0.110056	SESTD1	0
4.42947e-08	-0.123263	RIC8B	0
4.44179e-08	0.0929881	B3GNT2	0
4.49931e-08	0.0961354	OSBPL9	0
4.6189e-08	-0.114332	RAP1B	0
4.64088e-08	0.0848662	PCMTD2	0
4.64976e-08	0.178125	HIST1H2AC	0
4.77031e-08	0.0775908	THYN1	0
5.06718e-08	-0.100774	ALYREF	0
5.09768e-08	0.0992376	HS6ST1	0
5.14786e-08	0.067019	DBP	0
5.1634e-08	-0.104142	NDUFS6	0
5.28845e-08	-0.0800105	ISG20	0
5.30825e-08	-0.103229	PAK2	0
5.33421e-08	0.0274452	PDE11A	0
5.50461e-08	-0.122391	BAX	0
5.50671e-08	0.110538	ILF3-AS1	0
5.63306e-08	-0.0550594	KLHL23	0
5.7651e-08	-0.16929	WFDC2	0
6.05076e-08	-0.0828193	HMGB3	0
6.07221e-08	-0.113258	AKT1	0
6.21029e-08	-0.0834293	KPNA2	0
6.2505e-08	-0.10033	ARL8A	0
6.37105e-08	-0.090184	TP53	0
6.37448e-08	-0.112225	ZNF165	0
6.38883e-08	0.0973851	STX18	0
6.60329e-08	-0.124268	PRMT2	0
6.6775e-08	-0.0497937	GAS7	0
6.89382e-08	-0.0974342	RABAC1	0
6.98676e-08	0.118046	SKIL	0
7.19725e-08	-0.102097	CCT7	0
7.22533e-08	-0.101559	MED10	0
7.28292e-08	0.11064	CDK14	0
7.61535e-08	-0.112371	LAD1	0
7.71335e-08	-0.107579	PPP1CA	0
7.81572e-08	-0.128612	TRNP1	0
7.95094e-08	-0.0464286	TRIM16	0
8.10512e-08	0.133083	CYCS	0
8.16877e-08	-0.118259	GNAQ	0
8.22401e-08	-0.0831264	VAT1	0
8.23103e-08	0.0815528	HMOX1	0
8.24103e-08	-0.112546	PTPN11	0
8.24933e-08	-0.0216011	IL4I1	0
8.26129e-08	0.0366688	A4GNT	0
8.38735e-08	-0.0968413	RANGAP1	0
8.39411e-08	-0.112673	C5orf15	0
8.52796e-08	-0.125415	DSC2	0
8.64288e-08	0.0830589	ETV5	0
8.66941e-08	0.115032	TNRC6B	0
8.98404e-08	-0.0893184	GRWD1	0
8.9875e-08	0.0370938	ADAMTS16	0
9.12932e-08	0.0967104	TMC5	0
9.30764e-08	-0.127772	AKAP13	0
9.64479e-08	0.107713	ASRGL1	0
9.84201e-08	-0.0862618	ALCAM	0
9.86833e-08	0.069301	C14orf79	0
9.8786e-08	0.0719258	ACSF2	0
9.89856e-08	-0.112799	TM7SF3	0
9.92663e-08	0.0686085	HLTF	0
1.01507e-07	-0.038984	CXCL11	0
1.01541e-07	-0.10514	NDUFS5	0
1.02533e-07	0.218748	SOCS3	0
1.03926e-07	-0.159755	CYP3A5	0
1.05251e-07	0.136112	IER5	0
1.05327e-07	0.0864573	PER1	0
1.07906e-07	0.172817	APCS	0
1.08231e-07	-0.109151	CYB5R3	0
1.08775e-07	-0.0325159	MIR155HG	0
1.09671e-07	0.236114	GBP1	0
1.11721e-07	0.0525001	TRO	0
1.12053e-07	0.0894265	RPRD2	0
1.12399e-07	0.0533176	ITPR1	0
1.13925e-07	-0.0800228	LYN	0
1.14736e-07	0.100886	PDX1	0
1.1517e-07	-0.0717263	ACTR1A	0
1.16384e-07	-0.117014	SLK	0
1.18612e-07	-0.107676	NOP10	0
1.19876e-07	-0.0638819	CDCP1	0
1.20108e-07	-0.0911847	SAMD4A	0
1.20137e-07	-0.0719554	TGFBR1	0
1.20861e-07	-0.13256	EIF3A	0
1.21223e-07	-0.0971871	MRPL47	0
1.21749e-07	-0.115331	GPX1	0
1.23061e-07	0.0844956	NR1D1	0
1.23302e-07	0.0864212	AHSA2	0
1.23796e-07	-0.108568	PCBP1	0
1.25864e-07	0.050895	EEF1A1	0
1.28355e-07	-0.117631	PSMB4	0
1.29499e-07	-0.0960496	COMT	0
1.30693e-07	0.11346	SLC25A4	0
1.34279e-07	-0.103971	BIRC2	0
1.35024e-07	0.0932446	EIF3L	0
1.38352e-07	-0.0742846	NAV2	0
1.38546e-07	-0.114912	DYNC1I2	0
1.3876e-07	-0.061669	PTPRH	0
1.44847e-07	-0.0897631	SORBS2	0
1.49015e-07	-0.111512	OLA1	0
1.51438e-07	0.114798	EIF1B	0
1.5174e-07	-0.0208103	LIPG	0
1.53092e-07	-0.0145995	LHFP	0
1.54009e-07	0.0659015	GLI4	0
1.55068e-07	0.0886243	IFRD1	0
1.55528e-07	0.103816	MT1F	0
1.56927e-07	0.0640982	RMDN2	0
1.57136e-07	-0.100478	WSB2	0
1.58376e-07	-0.0959962	CGNL1	0
1.59032e-07	-0.0959841	MRTO4	0
1.64355e-07	0.10394	CHORDC1	0
1.65141e-07	0.0485421	ACACB	0
1.65943e-07	-0.138423	RNF19A	0
1.66347e-07	-0.087095	TM4SF1	0
1.67347e-07	-0.0474241	MEX3A	0
1.6925e-07	-0.0927431	MVD	0
1.70013e-07	0.0555971	SNX21	0
1.74427e-07	-0.128703	HLA-E	0
1.77261e-07	-0.0874285	CAPG	0
1.77622e-07	0.0972858	CDIPT	0
1.77675e-07	-0.0916704	ZSWIM4	0
1.78332e-07	-0.106143	MT-CO1	0
1.8208e-07	0.0648838	CCDC28A	0
1.89266e-07	0.173116	BAG3	0
1.89279e-07	-0.138921	SDCBP	0
1.92437e-07	0.0538579	DLEU1	0
1.9305e-07	-0.100196	TPGS1	0
1.93741e-07	0.102552	B4GALT4	0
1.95039e-07	-0.0928608	RN7SL1	0
1.97927e-07	-0.0813389	ATP11B	0
2.00594e-07	-0.0180631	GPR37L1	0
2.07468e-07	0.151592	ANKRD37	0
2.16896e-07	0.098962	ACAA2	0
2.29403e-07	0.043079	JAKMIP2	0
2.3035e-07	0.0709459	SNRNP25	0
2.32046e-07	-0.100645	PBDC1	0
2.32753e-07	-0.104491	CCDC124	0
2.33065e-07	-0.0783904	RP11-91K9.1	0
2.38502e-07	-0.0216344	ITGA9	0
2.43822e-07	0.0701561	ENTPD3	0
2.44591e-07	-0.0977264	SLC41A2	0
2.45477e-07	0.0275407	PSD	0
2.46738e-07	0.045325	RP11-977G19.11	0
2.52943e-07	-0.0914495	YWHAE	0
2.53991e-07	-0.116143	BLVRB	0
2.59449e-07	-0.101224	EIF2S1	0
2.61044e-07	-0.095563	GPATCH4	0
2.61301e-07	0.0638419	ZBED5-AS1	0
2.75791e-07	0.085867	BRD8	0
2.77385e-07	0.100776	SATB1	0
2.79183e-07	0.0396731	CTC-232P5.3	0
2.79518e-07	0.0863653	SLC29A4	0
2.8093e-07	-0.113116	DIAPH1	0
2.84022e-07	-0.15076	ACTG1	0
2.85903e-07	-0.0928444	GLRX3	0
2.90663e-07	0.0923829	NFIA	0
2.93148e-07	0.0802611	HMGN3	0
2.95434e-07	0.0711273	PPM1K	0
2.97067e-07	-0.0875663	MESDC1	0
2.987e-07	-0.0945333	SLC52A2	0
3.00988e-07	-0.0745904	GNAI3	0
3.01937e-07	0.0836524	ABHD14B	0
3.05195e-07	-0.107378	AGRN	0
3.05941e-07	0.082145	CCDC59	0
3.12162e-07	-0.048762	TP53I11	0
3.15632e-07	0.0604437	CTB-50L17.14	0
3.29651e-07	-0.102877	DAD1	0
3.33813e-07	-0.0863286	TCEB2	0
3.35117e-07	-0.0937205	MEX3D	0
3.37061e-07	-0.077981	FAM83H	0
3.38775e-07	-0.0502981	B4GALNT3	0
3.41138e-07	0.0945247	SUV420H2	0
3.4293e-07	-0.116696	CFLAR	0
3.44171e-07	0.0870348	GLTSCR2	0
3.5718e-07	-0.0932925	MEAF6	0
3.5999e-07	-0.0677297	LRRC49	0
3.62989e-07	-0.0860792	FASN	0
3.65918e-07	0.0961799	ACOT13	0
3.66102e-07	-0.0894667	CDC42BPB	0
3.71394e-07	0.0869136	CTNND2	0
3.71575e-07	-0.0660212	TBC1D1	0
3.74056e-07	-0.0794112	IL15RA	0
3.7466e-07	0.0683093	AMT	0
3.77064e-07	0.0616294	PFDN5	0
3.87176e-07	-0.0965496	KIF21A	0
3.88319e-07	-0.0637066	ARL14	0
4.11268e-07	-0.063093	MOB3B	0
4.11609e-07	-0.102924	UBL5	0
4.13763e-07	0.0900097	SCPEP1	0
4.15213e-07	-0.109369	CBX3	0
4.15232e-07	-0.219212	MEG3	0
4.18427e-07	-0.0569674	STARD3	0
4.3598e-07	0.0996788	TSPYL2	0
4.36802e-07	-0.184433	GPX2	0
4.51263e-07	-0.0360959	SCD	0
4.51302e-07	-0.108478	F11R	0
4.51624e-07	-0.396625	CCL20	0
4.56009e-07	-0.0171922	VASH2	0
4.57908e-07	0.0620118	TSHZ1	0
4.71216e-07	-0.112089	EIF4G1	0
4.79351e-07	0.134966	CSRP2	0
4.7987e-07	-0.121228	TOP1	0
4.82378e-07	0.112327	IRX3	0
4.82734e-07	-0.0949002	TWF2	0
4.88495e-07	-0.131131	LIPH	0
4.88959e-07	-0.109378	FKBP2	0
4.9146e-07	0.0848881	TLE3	0
4.91715e-07	-0.104693	HSBP1	0
4.9224e-07	0.0966069	KIAA0319L	0
4.96196e-07	-0.120669	ATRX	0
4.97653e-07	0.0464134	CTC-250I14.6	0
5.04001e-07	-0.0863796	DPP3	0
5.05567e-07	0.075296	DUT	0
5.09796e-07	0.0309618	RP11-1100L3.8	0
5.20771e-07	0.0972281	NABP1	0
5.2762e-07	-0.016081	SFN	0
5.31761e-07	-0.0484689	DBNDD1	0
5.33491e-07	-0.102604	CAMTA1	0
5.43991e-07	-0.0826253	UBE2D2	0
5.4697e-07	0.0851899	C21orf33	0
5.49438e-07	-0.0919857	RP11-343N15.5	0
5.59172e-07	0.088751	PLD1	0
5.66442e-07	-0.0777923	CCT8	0
5.74888e-07	0.0895684	PNKD	0
5.80235e-07	-0.0936144	NME1	0
5.86923e-07	0.0488115	RP11-141B14.1	0
5.93568e-07	-0.0811183	POMGNT1	0
5.94155e-07	0.0961495	PTPLAD1	0
5.96176e-07	-0.0996057	KHDRBS1	0
6.05497e-07	0.0529658	CCDC146	0
6.14933e-07	0.0236924	OTC	0
6.20617e-07	0.0495069	RPL21	0
6.38618e-07	0.0510317	RPL13A	0
6.53475e-07	0.0472209	SNED1	0
6.57261e-07	-0.0708614	ZC3H12C	0
6.59016e-07	-0.0991001	ASNA1	0
6.59728e-07	0.0940192	PNISR	0
6.67345e-07	-0.0940803	HEXB	0
6.71384e-07	0.0802676	LINC00511	0
6.75275e-07	-0.101055	MRPL51	0
6.84658e-07	0.0425302	SLC15A2	0
6.912e-07	-0.0710181	RPLP2	0
7.03838e-07	0.0545358	CDH23	0
7.19691e-07	0.0589932	ANKMY2	0
7.23905e-07	0.147729	MAFB	0
7.27472e-07	-0.132862	JAG1	0
7.37298e-07	0.118745	RBP4	0
7.40642e-07	-0.06643	GPRIN2	0
7.43693e-07	0.0817277	GABRE	0
7.52791e-07	-0.106725	CHMP4B	0
7.73004e-07	-0.0596811	MICALL2	0
7.86455e-07	0.0960509	RASSF7	0
8.04135e-07	-0.111535	MFSD10	0
8.14713e-07	0.0926972	MEIS2	0
8.17918e-07	0.110477	CHMP1B	0
8.18859e-07	0.0681637	CYB5D1	0
8.33997e-07	-0.0183366	CTHRC1	0
8.37788e-07	0.0687195	ZBTB16	0
8.42868e-07	-0.0890988	HYOU1	0
8.47521e-07	0.0809276	PTPRN2	0
8.58131e-07	-0.0605976	GDPD5	0
8.59352e-07	0.0536571	DZIP1L	0
8.62444e-07	-0.104592	IQCK	0
8.86967e-07	0.0964969	NFKBID	0
9.20289e-07	-0.0778788	MT-ND1	0
9.33823e-07	-0.099368	UBXN4	0
9.43491e-07	-0.0765136	CADM1	0
9.49244e-07	0.0759042	KIAA1462	0
9.50316e-07	-0.0489768	ETV7	0
9.53729e-07	0.0862139	GPI	0
9.73283e-07	0.0445422	PLCH1	0
9.87346e-07	-0.0626588	NAB1	0
1.00134e-06	-0.109738	CBX1	0
1.00405e-06	-0.0711603	UBQLN4	0
1.00405e-06	-0.0820025	PCBP4	0
1.00801e-06	-0.0755067	EMG1	0
1.01881e-06	0.0498316	SGK1	0
1.02734e-06	0.0481061	HSD11B1L	0
1.07986e-06	-0.123672	BCL2L1	0
1.08499e-06	0.0697044	KB-1732A1.1	0
1.0881e-06	0.0729327	RNU12	0
1.08922e-06	0.0962592	TSC22D2	0
1.11543e-06	-0.0546877	CLIP2	0
1.15333e-06	-0.0893485	TMC6	0
1.15864e-06	-0.0959288	IFNAR1	0
1.16407e-06	-0.133588	AHNAK	0
1.19901e-06	0.0972119	FAM110C	0
1.2185e-06	0.059372	TP53INP2	0
1.22015e-06	-0.0997836	CAST	0
1.22959e-06	0.0790234	DIRC2	0
1.24861e-06	-0.0851606	TCP1	0
1.25264e-06	-0.0809819	PAQR4	0
1.27181e-06	-0.063149	HOMER3	0
1.27304e-06	0.0684162	TP53TG1	0
1.28203e-06	0.113398	ISYNA1	0
1.30215e-06	0.0510597	AGFG2	0
1.31556e-06	-0.0983694	C12orf44	0
1.32061e-06	-0.0526881	KRT6B	0
1.32828e-06	0.0839194	ALDH7A1	0
1.35112e-06	-0.104316	TMOD3	0
1.35625e-06	-0.0982256	XRCC5	0
1.36024e-06	0.0801623	C4orf19	0
1.38159e-06	0.0727149	ERP29	0
1.43036e-06	-0.136629	ACAT2	0
1.43515e-06	0.0859162	CHCHD7	0
1.46535e-06	0.0285991	CSRNP3	0
1.50693e-06	0.167269	PTX3	0
1.5248e-06	-0.1006	PXDC1	0
1.52834e-06	-0.0987117	FAM3C	0
1.54162e-06	0.0657574	ZNF684	0
1.547e-06	0.0659146	FIBIN	0
1.55485e-06	-0.0602294	AKR1C3	0
1.55586e-06	-0.103653	SUB1	0
1.58066e-06	-0.107473	TMEM30A	0
1.58081e-06	-0.0818117	MICAL3	0
1.59364e-06	0.0719531	MAOB	0
1.60865e-06	0.0552602	ZHX3	0
1.61259e-06	-0.0296787	PADI2	0
1.61328e-06	0.0820269	FAM84A	0
1.64642e-06	-0.0994128	HSD17B10	0
1.64929e-06	-0.040599	IL34	0
1.65939e-06	-0.0820403	RNF145	0
1.66846e-06	-0.103702	EIF3J	0
1.75399e-06	0.0473302	HAND2-AS1	0
1.754e-06	-0.0947916	EIF6	0
1.76966e-06	-0.0885607	PSMB7	0
1.77531e-06	-0.102454	MTCH2	0
1.78363e-06	0.100652	C6orf48	0
1.78825e-06	0.0468508	ZNF577	0
1.79605e-06	-0.0942134	UBE2N	0
1.80254e-06	0.117277	RBBP6	0
1.81254e-06	-0.584022	LYZ	0
1.81521e-06	-0.0204691	RAB42	0
1.82492e-06	0.0781334	ATP5C1	0
1.84612e-06	-0.0866863	RRAGC	0
1.94115e-06	-0.0883857	RTP4	0
1.95615e-06	0.0383415	AC073283.4	0
1.96973e-06	-0.0153935	LINC00704	0
1.98988e-06	-0.106739	RP11-553L6.5	0
2.02864e-06	-0.0802802	PTRH1	0
2.06044e-06	0.0731241	SLC25A6	0
2.06175e-06	-0.0749874	RSAD2	0
2.06367e-06	-0.110472	KIAA1522	0
2.06613e-06	-0.099683	ABCF1	0
2.12111e-06	0.0986804	SUMF2	0
2.13248e-06	-0.0516883	HNRNPA1	0
2.13942e-06	0.0291026	ACN9	0
2.18066e-06	0.0878114	FAM162A	0
2.19212e-06	-0.0669782	CCDC28B	0
2.22603e-06	-0.101464	CALU	0
2.24162e-06	0.0289049	AC006273.5	0
2.30647e-06	0.0859483	TMEM107	0
2.31264e-06	0.0549078	PDK2	0
2.33661e-06	-0.0900268	FLII	0
2.48472e-06	-0.0868158	HN1L	0
2.49796e-06	-0.108199	NUB1	0
2.55398e-06	-0.0335985	PAPLN	0
2.58847e-06	-0.0861625	PISD	0
2.60675e-06	-0.0839293	RBMS1	0
2.6333e-06	-0.098857	TRIM44	0
2.65061e-06	0.0413877	PCYT1B	0
2.72339e-06	-0.0991826	TSPAN14	0
2.7457e-06	0.0619899	GALM	0
2.75455e-06	0.0591324	SDC1	0
2.76027e-06	-0.0807718	PNO1	0
2.83429e-06	-0.0793867	ABRACL	0
2.84329e-06	-0.102663	RPN1	0
2.86414e-06	0.0273255	LAMB1	0
2.90173e-06	-0.0967699	SPAG1	0
2.91461e-06	0.0598707	PLCE1	0
2.91573e-06	0.111466	AC140912.1	0
2.93184e-06	0.111459	C1orf63	0
2.93811e-06	0.0169464	PRDX2	0
2.94778e-06	0.0684326	RP11-304L19.5	0
2.97217e-06	-0.0896782	PDCD10	0
2.99464e-06	-0.105652	TRAPPC4	0
3.00348e-06	0.0813347	CREG1	0
3.02177e-06	-0.0247933	TMEM171	0
3.06929e-06	-0.103231	GC	0
3.08222e-06	-0.0325828	TGFB1	0
3.13225e-06	0.0465134	POU6F2	0
3.14399e-06	-0.0854118	KIFAP3	0
3.14875e-06	0.0699596	ANG	0
3.19962e-06	-0.0992182	ATP6V0B	0
3.21767e-06	-0.0614112	TFE3	0
3.25881e-06	0.0482511	RP11-2B6.2	0
3.30077e-06	-0.0608854	FGD6	0
3.35077e-06	-0.0897695	ARF1	0
3.35332e-06	-0.0818724	PSMD3	0
3.36864e-06	0.0708999	AC006994.2	0
3.4105e-06	-0.154398	DST	0
3.41535e-06	0.0869396	GNB5	0
3.46268e-06	-0.0827857	DHCR7	0
3.54392e-06	-0.162055	CLDN4	0
3.54854e-06	0.0641832	PGAP2	0
3.5757e-06	0.0587132	CD302	0
3.60476e-06	-0.0505394	TNFRSF10A	0
3.66315e-06	0.101417	AC013275.2	0
3.69713e-06	0.0320658	CALML4	0
3.74041e-06	0.0330655	HMGN5	0
3.74103e-06	-0.0721193	VARS	0
3.76607e-06	0.0970189	JDP2	0
3.80352e-06	-0.0707712	COL4A2	0
3.82235e-06	-0.0811017	HDAC7	0
3.87318e-06	0.0696723	CES1	0
3.89395e-06	-0.0525616	GPR143	0
3.90076e-06	0.0567112	GATS	0
3.96058e-06	-0.0882982	KLF13	0
3.9773e-06	0.0729327	DYNC2LI1	0
4.00115e-06	-0.0634772	GNE	0
4.00921e-06	0.0937373	BEX2	0
4.02161e-06	0.0426936	ABCC6	0
4.05528e-06	0.0814126	TPD52L1	0
4.06194e-06	-0.0286285	LCP1	0
4.32285e-06	0.0861728	CCNB1IP1	0
4.44561e-06	0.10795	GATA6	0
4.5499e-06	0.0518518	CYP39A1	0
4.59543e-06	-0.0908203	TSG101	0
4.60369e-06	-0.092291	DYNLT3	0
4.60608e-06	0.0624321	C9orf72	0
4.63326e-06	-0.0965093	SHC2	0
4.65076e-06	0.0518207	RPL7	0
4.7709e-06	-0.0907997	IFT57	0
4.84336e-06	-0.0791842	GRAMD1A	0
4.89123e-06	-0.123457	ETS2	0
4.94955e-06	0.0832723	TECR	0
4.96451e-06	-0.0833376	NONO	0
5.24919e-06	-0.0985368	GSTO1	0
5.28974e-06	-0.124395	DBI	0
5.32304e-06	-0.10416	SON	0
5.36985e-06	-0.148804	BMP2	0
5.41992e-06	-0.086418	PSMB10	0
5.46446e-06	0.0329515	RAPGEF4	0
5.46636e-06	0.0861979	TCTN1	0
5.46826e-06	-0.0169057	AL132709.8	0
5.52594e-06	-0.0655649	ARHGAP26	0
5.61136e-06	-0.100568	PPP4R2	0
5.6299e-06	0.0858942	PRR7	0
5.69248e-06	0.0842038	SCGB2A1	0
5.70749e-06	0.0711411	ALDH2	0
5.71963e-06	0.079416	PCDP1	0
5.72192e-06	-0.0957343	ILF3	0
6.04795e-06	-0.0998093	NAP1L1	0
6.15324e-06	0.0565028	KLHL15	0
6.20827e-06	0.0542411	KCNG1	0
6.22298e-06	-0.0920936	SH3GLB1	0
6.22937e-06	-0.0730789	RPS6KA1	0
6.24849e-06	0.0765306	LTA4H	0
6.29155e-06	0.0858192	KIF9	0
6.29169e-06	-0.0713109	TEN1	0
6.29554e-06	-0.0115068	FAT3	0
6.30135e-06	-0.103085	TACC1	0
6.32771e-06	0.0703473	CDX2	0
6.37625e-06	0.0627552	BIVM	0
6.45408e-06	-0.0821641	DENND2D	0
6.46106e-06	-0.0579344	GALNT6	0
6.52096e-06	0.102161	MIDN	0
6.53698e-06	-0.0445484	IKBKE	0
6.61343e-06	0.0359404	RNF150	0
6.6195e-06	-0.0940056	DCTPP1	0
6.63626e-06	-0.0954562	PSMD14	0
6.70577e-06	-0.0343398	TGM2	0
6.78796e-06	0.0875817	RAB4A	0
6.83389e-06	-0.114474	CARHSP1	0
6.95351e-06	-0.0749329	USB1	0
6.97828e-06	-0.0964776	DERL1	0
7.08351e-06	-0.0781313	SNRPF	0
7.13766e-06	-0.0781105	KIAA0232	0
7.18731e-06	0.0883331	LMBRD1	0
7.20351e-06	-0.111432	SDF2L1	0
7.28671e-06	-0.0805391	TMEM87B	0
7.3011e-06	0.0735103	TSPAN4	0
7.33158e-06	-0.0621394	FAM65A	0
7.34319e-06	-0.109899	PARP14	0
7.4146e-06	-0.0718129	HUNK	0
7.46327e-06	-0.0639734	SH3D19	0
7.49973e-06	0.105275	BRD2	0
7.52108e-06	-0.0911513	ATP6V1D	0
7.70546e-06	-0.0855977	KIF1C	0
7.74442e-06	0.0625728	RPP25L	0
7.74854e-06	-0.07689	TBL1X	0
7.74912e-06	-0.0997682	ARF6	0
7.92512e-06	0.0299725	PPP2R2B	0
8.07988e-06	0.0678664	TTC3	0
8.1039e-06	-0.141446	RP1-313I6.12	0
8.18242e-06	0.0635237	SCP2	0
8.37703e-06	0.0823067	RAB17	0
8.39398e-06	0.0952121	AMOTL2	0
8.47699e-06	-0.105484	FDFT1	0
8.51624e-06	-0.0879846	COX6A1	0
8.52201e-06	-0.113207	SERPINB1	0
8.57095e-06	0.0866355	AIG1	0
8.5804e-06	0.0360443	BDH1	0
8.60744e-06	-0.0740258	STK39	0
8.66557e-06	-0.0914568	PAIP1	0
8.67766e-06	0.0865112	CHKA	0
8.74863e-06	0.0871344	FRMD4A	0
8.95344e-06	-0.0913884	ITPA	0
8.96288e-06	-0.0879168	PBRM1	0
9.05921e-06	0.0705388	EPHB6	0
9.08359e-06	-0.088549	SNRPG	0
9.0914e-06	0.0545293	SLC48A1	0
9.25679e-06	0.102886	ZFP36L1	0
9.31919e-06	-0.110951	TMEM158	0
9.36223e-06	-0.0609636	CARS	0
9.42354e-06	0.0807333	HNRNPU-AS1	0
9.55527e-06	-0.0810028	SERF2	0
9.55933e-06	0.0548671	SPATA7	0
9.60483e-06	-0.0836829	PLA2G16	0
9.63078e-06	-0.0591366	STOML1	0
9.66152e-06	0.0309171	APBB3	0
9.68727e-06	0.169458	HSPB1	0
1.01593e-05	0.085246	ZNF618	0
1.02257e-05	0.0584659	LAPTM4A	0
1.04001e-05	0.0950138	CDKN1A	0
1.04435e-05	-0.06747	TRMT11	0
1.04621e-05	0.028476	CA9	0
1.07631e-05	0.0651586	TSTD1	0
1.08097e-05	-0.0907774	PSMC2	0
1.09646e-05	-0.091332	ATP5J2	0
1.10103e-05	0.0571076	PXK	0
1.1033e-05	0.0698274	IRS2	0
1.11227e-05	0.0516744	CASR	0
1.11813e-05	-0.052178	S100A9	0
1.1207e-05	-0.0852048	PDCL3	0
1.12549e-05	0.0728441	AFF1	0
1.14553e-05	-0.0324391	CFH	0
1.15428e-05	-0.0834729	PSMD8	0
1.15728e-05	0.0176335	MRPS26	0
1.16263e-05	0.0861039	GNL1	0
1.16505e-05	-0.173077	BBC3	0
1.17587e-05	-0.0855469	RHOA	0
1.17916e-05	0.0439901	CA11	0
1.18245e-05	0.0654755	CCHCR1	0
1.19493e-05	0.071014	PTGS2	0
1.20927e-05	-0.0674421	SSH1	0
1.22198e-05	0.0656638	RP11-54O7.17	0
1.23111e-05	0.0694206	STX19	0
1.23721e-05	-0.0424119	SLC26A9	0
1.23799e-05	-0.0294312	LINC00342	0
1.24669e-05	0.0510928	MOCS2	0
1.25105e-05	-0.173389	HLA-DRA	0
1.28917e-05	0.0578252	CREB3L4	0
1.29125e-05	-0.0769942	RHEB	0
1.30334e-05	-0.103438	GSTM3	0
1.30492e-05	0.0497016	AL590452.1	0
1.30587e-05	0.0974351	UGT2A3	0
1.31148e-05	-0.0972187	RAD23A	0
1.32178e-05	-0.044548	PI3	0
1.32212e-05	0.0222166	PLCXD1	0
1.34403e-05	-0.094267	PABPC1	0
1.38569e-05	0.0529828	CDCA7L	0
1.38824e-05	-0.106853	IL6ST	0
1.39929e-05	0.0470839	SRCRB4D	0
1.39964e-05	-0.105194	NUPR1	0
1.40324e-05	0.0750182	HDGFRP2	0
1.4052e-05	-0.0881705	USP9X	0
1.40699e-05	0.0939925	OSER1	0
1.40996e-05	-0.0858587	TMEM8A	0
1.4292e-05	-0.0813264	KLHL36	0
1.44338e-05	0.254357	SERPINA1	0
1.45642e-05	-0.0943922	ELOVL1	0
1.47507e-05	-0.111192	MDM2	0
1.47717e-05	-0.0794713	ATL3	0
1.47866e-05	0.0849832	RSRC2	0
1.49751e-05	-0.0399391	ARVCF	0
1.50993e-05	0.0794895	EPAS1	0
1.52318e-05	-0.110272	CLDN9	0
1.55687e-05	-0.0847925	ESF1	0
1.57781e-05	0.0225394	IGSF5	0
1.59932e-05	0.0943352	HIST1H2BC	0
1.60949e-05	-0.0288774	SH2B3	0
1.6337e-05	0.117334	GAS1	0
1.64632e-05	-0.0966359	KNOP1	0
1.64671e-05	0.0866605	PYCR2	0
1.65132e-05	-0.0798608	TMEM140	0
1.68854e-05	-0.125111	TUBB2A	0
1.69391e-05	-0.0702401	PVR	0
1.69502e-05	0.0748881	PLEKHA5	0
1.7e-05	0.0754847	GMPR2	0
1.7232e-05	0.0519415	RPS15A	0
1.72969e-05	-0.070502	STRN	0
1.74634e-05	0.0301183	TMEM42	0
1.75145e-05	-0.025756	EXOC3L4	0
1.75251e-05	0.0614789	RP11-395A13.2	0
1.75843e-05	-0.0449724	EEF2	0
1.76121e-05	-0.0518162	NDUFB2	0
1.76731e-05	-0.102503	HDAC2	0
1.77159e-05	-0.0197935	GULP1	0
1.77605e-05	-0.0670535	ZBTB42	0
1.786e-05	-0.0646098	RAB8B	0
1.78846e-05	0.066371	SPATA20	0
1.79079e-05	-0.0491133	B3GNT8	0
1.7933e-05	0.0797848	ACVR1B	0
1.79844e-05	0.06096	RSAD1	0
1.80877e-05	0.0537019	SCN9A	0
1.81329e-05	-0.0828535	SPCS3	0
1.8157e-05	0.164541	CXCL1	0
1.82297e-05	0.0501053	GNAI1	0
1.82761e-05	-0.0757937	ANKRD1	0
1.83688e-05	-0.0708344	TRIM69	0
1.8598e-05	-0.0276967	SECTM1	0
1.86682e-05	0.068538	RGS2	0
1.89075e-05	0.101895	VWA1	0
1.89459e-05	-0.0925724	TMEM248	0
1.90676e-05	0.0747869	ITGAE	0
1.9458e-05	-0.0874005	COPE	0
1.9771e-05	-0.072765	ATL2	0
1.97831e-05	0.0443544	RPL34	0
2.00962e-05	0.0874054	CDC42EP4	0
2.01039e-05	-0.0720099	AP1B1	0
2.01486e-05	0.0522438	COA5	0
2.01689e-05	-0.076786	CERS6	0
2.03669e-05	-0.0898631	CDKN2B	0
2.03701e-05	0.0528151	SULT1C2	0
2.10392e-05	0.0782262	SLC6A20	0
2.13524e-05	0.0165888	CALHM3	0
2.14256e-05	0.0547807	RPL31	0
2.15242e-05	-0.0700197	MGAT2	0
2.15705e-05	0.0843287	GINM1	0
2.18139e-05	-0.106085	ARPC1B	0
2.18884e-05	0.0424836	TRIM52-AS1	0
2.24443e-05	-0.084396	FNBP1L	0
2.24809e-05	-0.0970564	CAPN1	0
2.28978e-05	-0.0711932	SGMS2	0
2.29706e-05	-0.0900053	TIMM8B	0
2.32992e-05	-0.108112	NIPBL	0
2.33084e-05	-0.0734578	TEAD2	0
2.34409e-05	0.0522624	AJAP1	0
2.40261e-05	-0.0907569	CHD3	0
2.42132e-05	-0.11446	RASEF	0
2.43506e-05	0.0457157	AKR7A3	0
2.44618e-05	-0.0852471	STX4	0
2.453e-05	-0.0774239	LMAN2	0
2.49468e-05	0.0470849	PIK3C2B	0
2.54137e-05	0.0848435	PTGR1	0
2.54617e-05	0.0817628	PRDM2	0
2.54656e-05	-0.0580011	MSRB3	0
2.55371e-05	-0.0351689	KIRREL	0
2.55874e-05	0.0635928	OSBPL1A	0
2.56055e-05	-0.072494	MALT1	0
2.57046e-05	-0.0678468	KIAA0930	0
2.57222e-05	0.0652738	GIPC2	0
2.57882e-05	0.0217375	AC073218.2	0
2.58863e-05	0.0432363	DACH1	0
2.5907e-05	-0.054903	TMPRSS13	0
2.59636e-05	0.0347423	F11	0
2.59785e-05	-0.0803787	ZDHHC14	0
2.63989e-05	-0.0800385	RANBP1	0
2.64158e-05	0.0577729	DTX4	0
2.65754e-05	0.083012	SRSF6	0
2.67149e-05	-0.0861815	HNRNPM	0
2.78569e-05	-0.0476606	TMEM63B	0
2.80234e-05	-0.0586485	SEZ6L2	0
2.81516e-05	-0.0775904	TRADD	0
2.82319e-05	0.0828491	ZNF131	0
2.8812e-05	-0.0594421	HSD17B7	0
2.89507e-05	0.0534953	TYSND1	0
2.90857e-05	-0.100348	STOM	0
2.91352e-05	-0.0652454	ZC3H7B	0
2.92326e-05	0.0249699	MT1E	0
2.92331e-05	0.0537002	KCTD18	0
2.9706e-05	-0.0756828	IFIH1	0
2.97761e-05	-0.0908291	MRPL52	0
2.99372e-05	-0.0669294	PPP1R18	0
3.00369e-05	0.0777903	FAM195A	0
3.02613e-05	-0.101007	NFE2L2	0
3.05536e-05	-0.0695296	SLC4A2	0
3.05713e-05	0.0659307	SRF	0
3.06685e-05	0.114364	HSPB8	0
3.07003e-05	0.0607694	CRTAP	0
3.09013e-05	0.0857215	ARHGAP18	0
3.1396e-05	-0.0455384	KLC2	0
3.15475e-05	0.0552807	FTO	0
3.17406e-05	-0.0818688	STT3A	0
3.20041e-05	-0.0667412	ACER3	0
3.20326e-05	-0.0805285	KCMF1	0
3.2617e-05	0.0431977	ADRA2C	0
3.29474e-05	0.0596147	MLYCD	0
3.32029e-05	-0.073584	CANT1	0
3.32728e-05	-0.0986408	ARGLU1	0
3.34818e-05	0.046762	CFD	0
3.39939e-05	0.0459676	MANBA	0
3.43198e-05	-0.0701482	P4HA2	0
3.44148e-05	-0.0841821	SLFN5	0
3.44594e-05	-0.0656909	UNC13D	0
3.47786e-05	-0.0337527	SACS	0
3.48937e-05	-0.0657632	UGGT1	0
3.49829e-05	-0.0742174	ARID5A	0
3.51597e-05	-0.0865718	CHMP4A	0
3.53941e-05	-0.0396707	ANO1	0
3.58157e-05	-0.0518159	FAM57A	0
3.6283e-05	0.0609607	SHISA2	0
3.63839e-05	-0.084507	CHMP3	0
3.65843e-05	-0.0930851	TM9SF2	0
3.69597e-05	-0.0526425	UBA52	0
3.70791e-05	0.0426958	CNPY4	0
3.71644e-05	0.0449182	ACADSB	0
3.72694e-05	-0.0614745	MYO5B	0
3.78508e-05	-0.0728034	HLA-DRB5	0
3.80358e-05	0.0609593	DNAJC3-AS1	0
3.80526e-05	0.0852964	ACLY	0
3.83286e-05	0.0768251	CYHR1	0
3.83682e-05	-0.0306134	RP11-452L6.5	0
3.84042e-05	-0.047013	LSS	0
3.86476e-05	-0.0485749	TMEM27	0
3.86847e-05	0.0477977	RP11-298J20.3	0
3.9254e-05	-0.0871572	ARPC4	0
3.93693e-05	-0.0868242	TARDBP	0
3.96085e-05	-0.0820585	TSC22D4	0
4.04577e-05	-0.0339501	PTPRJ	0
4.04631e-05	-0.0823314	YIF1A	0
4.07491e-05	0.0491387	LPCAT2	0
4.07847e-05	0.0767567	RTN3	0
4.08064e-05	-0.0683633	TXNDC9	0
4.09757e-05	-0.0138894	SCGN	0
4.10121e-05	-0.0879154	CYTH2	0
4.10181e-05	0.0719234	NDNL2	0
4.10518e-05	-0.068273	HIVEP2	0
4.12561e-05	0.0805879	JMJD6	0
4.12899e-05	-0.071833	INPP1	0
4.19484e-05	-0.0656703	ZC3H18	0
4.20317e-05	0.0604077	GPCPD1	0
4.2839e-05	-0.0887219	PPP2R1A	0
4.30054e-05	-0.0782491	EVA1C	0
4.32046e-05	-0.0721874	PHB	0
4.32311e-05	-0.0422764	SIK2	0
4.33928e-05	-0.0959799	PDGFC	0
4.41926e-05	-0.0809702	AP3D1	0
4.43227e-05	-0.0905276	CAPZA1	0
4.45188e-05	-0.0609597	RASSF3	0
4.46495e-05	-0.0758744	AIDA	0
4.46769e-05	-0.0816454	IMP4	0
4.48646e-05	0.0302128	RP11-416N2.4	0
4.56166e-05	0.0170532	MILR1	0
4.5923e-05	-0.070365	CDK2AP1	0
4.60929e-05	0.0637664	PPARGC1A	0
4.72948e-05	-0.0864957	SYPL1	0
4.74038e-05	-0.0840765	SZRD1	0
4.74422e-05	-0.0865903	SERINC1	0
4.76738e-05	0.0567078	LYRM1	0
4.77261e-05	-0.0398423	CORO7	0
4.78943e-05	0.0495522	LYRM7	0
4.79251e-05	-0.0772605	ABCE1	0
4.84368e-05	-0.0743117	TNFRSF10B	0
4.88183e-05	0.0413877	ERI2	0
4.89118e-05	-0.0794243	CKLF	0
4.97131e-05	-0.0828918	TSTA3	0
5.05332e-05	-0.0898597	RALY	0
5.11166e-05	-0.0947468	TMED10	0
5.11803e-05	0.0331895	FRAT1	0
5.16329e-05	0.0729583	FGD4	0
5.31362e-05	-0.0567926	RPL28	0
5.34057e-05	0.0284506	PKNOX2	0
5.35661e-05	-0.0831241	MESDC2	0
5.37906e-05	0.0756904	ABHD12	0
5.38805e-05	-0.0554243	GABPB1	0
5.41728e-05	0.0707603	OCIAD1	0
5.4402e-05	-0.0486374	EFNB1	0
5.45806e-05	0.0202066	CTD-2105E13.13	0
5.47334e-05	0.0623565	ADD3	0
5.48712e-05	0.0708983	MPPE1	0
5.55354e-05	-0.105853	TMSB4X	0
5.58375e-05	-0.0844747	RER1	0
5.59178e-05	0.0372333	RP11-285F7.2	0
5.65924e-05	-0.0783354	GADD45GIP1	0
5.66471e-05	0.036936	PAK6	0
5.68616e-05	0.0239435	FAM161B	0
5.74177e-05	-0.0110823	PDE10A	0
5.74465e-05	-0.0910589	PDIA4	0
5.76999e-05	-0.0330406	MTHFD1L	0
5.78412e-05	0.0253731	RP11-383C5.4	0
5.8403e-05	-0.0726241	PVRL4	0
5.8456e-05	-0.0859358	NT5C	0
5.85325e-05	0.0517604	ZNF714	0
5.8707e-05	-0.0819174	CDC42SE2	0
5.95826e-05	-0.0770717	BSG	0
5.97601e-05	0.056627	REEP6	0
5.99769e-05	-0.0616793	STK40	0
6.04509e-05	0.0606358	APLP2	0
6.11529e-05	0.0548653	BCKDHB	0
6.22108e-05	0.0782072	PITHD1	0
6.25547e-05	-0.0750534	SLMAP	0
6.26596e-05	0.0752954	TIMP3	0
6.41045e-05	-0.0267411	CRABP2	0
6.50867e-05	-0.0572291	CDK18	0
6.5544e-05	-0.0719294	FAM114A1	0
6.56359e-05	-0.089406	QKI	0
6.60106e-05	-0.0592939	LRRC8B	0
6.63718e-05	-0.0797573	MFHAS1	0
6.67926e-05	-0.0697422	PIN1	0
6.69503e-05	-0.065217	AC093673.5	0
6.69779e-05	0.0530923	FUZ	0
6.7045e-05	0.0710976	POLR2A	0
6.7392e-05	0.0739826	NME4	0
6.78075e-05	-0.0711159	MMP14	0
6.80387e-05	0.0242786	SEMA4G	0
6.81352e-05	0.0799258	GBAS	0
6.8998e-05	-0.0410752	PVRL1	0
7.00132e-05	-0.0313525	MYO3A	0
7.02116e-05	0.0774824	COQ9	0
7.12888e-05	-0.0868256	NFE2L1	0
7.16179e-05	0.0509928	KLHDC9	0
7.19411e-05	0.0740852	CCDC117	0
7.19828e-05	0.0670124	CTBS	0
7.24588e-05	0.0464095	MACROD1	0
7.28484e-05	0.0748745	NR1D2	0
7.31257e-05	-0.0820685	COMMD3	0
7.34158e-05	-0.0710289	PLEKHM2	0
7.44042e-05	0.0514814	SNIP1	0
7.44938e-05	0.0206782	KIAA1107	0
7.49207e-05	-0.0797598	SLC34A2	0
7.58985e-05	0.0174278	DUSP5	0
7.64103e-05	0.0455124	TTC32	0
7.69396e-05	0.0495628	P4HTM	0
7.73934e-05	-0.0863845	GIPC1	0
7.74011e-05	0.0398374	CAPN6	0
7.74551e-05	-0.0564139	PCGF3	0
7.75345e-05	-0.0727574	RRP36	0
7.75805e-05	-0.0693275	EPHB2	0
7.79002e-05	-0.0239458	SLC35F1	0
7.84386e-05	0.0708265	RBM39	0
7.89593e-05	0.0748998	HBEGF	0
8.03257e-05	0.0432414	RTN2	0
8.07677e-05	-0.00504046	ANKRD46	0
8.08781e-05	-0.0948894	DDX46	0
8.08782e-05	-0.0966778	CLIP1	0
8.1178e-05	-0.0976918	HNRNPH1	0
8.15753e-05	-0.0936057	ADAM10	0
8.21381e-05	0.0624839	ABHD17B	0
8.22824e-05	0.0321256	AR	0
8.24079e-05	0.0579963	LRRC8E	0
8.25775e-05	0.0551049	USF2	0
8.34144e-05	-0.215939	CXCL10	0
8.35965e-05	-0.0875188	TLN1	0
8.38299e-05	-0.0439301	LPCAT1	0
8.43471e-05	-0.084001	UBE2L3	0
8.45734e-05	-0.0907017	MAML2	0
8.46454e-05	-0.0577535	CEACAM7	0
8.46537e-05	0.0659909	VAMP2	0
8.48187e-05	0.0699891	PKIG	0
8.53808e-05	0.0542048	TCEAL8	0
8.57743e-05	0.0850811	TOR1AIP2	0
8.63725e-05	-0.0636575	ZNFX1	0
8.65924e-05	-0.0733772	SLC15A4	0
8.70168e-05	-0.0784204	CCT3	0
8.74714e-05	-0.0766258	UXS1	0
8.88361e-05	-0.07238	UBXN1	0
8.91957e-05	0.0482348	PIGV	0
8.95592e-05	0.0442125	EGR2	0
8.97792e-05	0.0695043	SMIM19	0
8.99207e-05	0.0664671	DNAJC19	0
9.00756e-05	0.0244838	RP11-182L21.6	0
9.01555e-05	-0.0848513	PITPNB	0
9.11572e-05	0.0514262	COX8A	0
9.17392e-05	-0.0682104	LLPH	0
9.19986e-05	-0.0635208	C1orf43	0
9.28128e-05	-0.0777446	TMCO3	0
9.2892e-05	-0.0867387	PLEKHA1	0
9.31599e-05	0.0607473	TM7SF2	0
9.35535e-05	-0.0821278	EIF1AX	0
9.35537e-05	0.0479178	RPL4	0
9.35597e-05	0.0771777	ASXL1	0
9.37589e-05	0.0700166	RHOV	0
9.48858e-05	-0.0495406	AFAP1	0
9.55731e-05	-0.080019	SEC61A1	0
9.57791e-05	-0.0958398	GAPDH	0
9.59416e-05	0.068588	ST7-AS1	0
9.66671e-05	-0.0229642	MICAL1	0
9.70228e-05	0.0733229	MTSS1	0
9.70611e-05	0.0794023	ALKBH7	0
9.75797e-05	-0.0644404	SLC30A7	0
9.77656e-05	-0.0783083	EIF3I	0
[truncated: 12,008 more rows]

## Sheet: DE_genes_ductal_c1
p_val	avg_logFC	gene_name	seurat_cluster
9.85836e-154	0.830385	IL32	1
6.80131e-106	0.708087	SOD2	1
5.39806e-104	0.836224	CCL2	1
3.16233e-91	0.744117	VCAM1	1
1.14699e-84	0.473594	MMP7	1
1.487e-82	-0.649575	PPP1R1B	1
4.00783e-82	-0.575008	CLDN10	1
1.59145e-80	0.483332	TACSTD2	1
1.12794e-78	0.444389	RELB	1
8.02058e-77	0.495631	TPM1	1
5.63036e-73	0.446047	TRIM47	1
7.84872e-69	0.76837	GADD45A	1
5.14282e-68	-1.09036	LEFTY1	1
1.84591e-65	0.623362	TNFAIP2	1
8.54714e-64	0.410867	SRCAP	1
4.3727e-63	0.410334	MYO1B	1
1.25136e-61	0.843528	FSTL3	1
1.73857e-61	0.565254	BIRC3	1
1.46461e-60	-0.630735	SLC3A1	1
1.05126e-59	0.355918	TAGLN2	1
2.52888e-57	-0.444365	METTL7A	1
2.68298e-56	0.551652	BBC3	1
1.93475e-54	0.507996	CXCL6	1
4.48397e-53	0.385241	PMEPA1	1
7.02425e-53	-0.435881	FXYD2	1
4.64661e-52	0.347251	CD44	1
4.49576e-51	0.306903	HLA-B	1
5.05e-51	-0.418074	CYS1	1
1.42617e-49	0.404407	CLDN1	1
4.09506e-49	-0.380477	PHGDH	1
4.36392e-48	0.534516	ICAM1	1
3.02851e-46	0.276045	B2M	1
4.82904e-46	0.337193	MYH9	1
4.1274e-45	-0.386916	TCEA3	1
5.62217e-45	0.308019	HLA-A	1
1.20605e-44	0.772522	IL8	1
2.6478e-44	0.401109	CSF1	1
1.05781e-43	0.337714	ANXA3	1
1.79921e-43	0.357129	KRT7	1
1.85e-43	0.293418	CFTR	1
1.91187e-43	0.280355	SLC12A2	1
2.01767e-42	-0.41398	C6	1
2.20605e-42	0.308868	STAP2	1
5.71047e-42	0.337881	AKAP7	1
1.18991e-41	0.298756	TAPBP	1
1.57413e-41	0.268352	PPA1	1
3.59668e-41	0.336212	NCEH1	1
3.84896e-41	-0.296175	ATP1A1	1
7.04525e-41	-0.41277	AQP1	1
1.559e-40	0.330016	CTSS	1
1.11781e-39	0.300967	CX3CL1	1
6.84147e-39	0.348158	CXCL16	1
9.06441e-39	0.278367	CLDN7	1
1.05873e-38	-0.372411	NDRG2	1
2.65377e-38	-0.374718	KCNJ15	1
3.25533e-38	0.262963	MYL12A	1
4.04509e-38	0.26822	SLCO3A1	1
5.54223e-38	0.31108	RAB32	1
6.2762e-38	0.346838	MCAM	1
1.60965e-37	0.286198	OPTN	1
1.70526e-37	-0.319424	IMPA2	1
2.94537e-37	-0.329548	KCNJ16	1
4.96751e-37	-0.363937	SEPP1	1
8.64632e-37	0.264534	TAX1BP3	1
1.79745e-36	0.223518	RAC1	1
2.6042e-36	0.235734	ACTG1	1
4.12312e-36	0.344119	CREB5	1
1.265e-35	-0.320993	METRN	1
1.53415e-35	-0.272034	PEBP1	1
3.42936e-35	-0.285101	SELENBP1	1
3.57165e-35	0.301116	TYMP	1
1.44436e-34	0.218661	SLC2A6	1
1.59935e-34	-0.399022	MNX1	1
2.52205e-34	0.282274	PDCD5	1
3.58475e-34	0.310172	DCDC2	1
4.33495e-34	0.307247	MARCKS	1
1.15555e-33	-0.319374	LAPTM4B	1
1.29753e-33	-0.444069	CA4	1
1.44663e-33	-0.370115	SLC37A4	1
3.66725e-33	-0.28251	ALDH2	1
4.48287e-33	-0.310594	CLU	1
7.21945e-33	-0.341939	SERPING1	1
8.84822e-33	-0.273187	GCHFR	1
9.83637e-33	-0.282242	SH3YL1	1
1.19934e-32	-0.430029	NOSTRIN	1
1.46291e-32	0.309157	TUBA1A	1
2.10167e-32	0.282359	SDC4	1
4.09346e-32	-0.29162	MPP1	1
1.22113e-31	0.302141	LDLR	1
1.23396e-31	0.29635	TNFRSF12A	1
2.47792e-31	0.242938	KLHL5	1
5.54988e-31	0.283397	C3	1
1.58057e-30	-0.315565	IGFBP7	1
2.43429e-30	-0.268573	PRR15L	1
1.40768e-29	0.222264	UBD	1
2.94145e-29	0.253007	ADK	1
3.28055e-29	0.270346	NAMPT	1
3.34341e-29	0.263865	NFKB2	1
7.66528e-29	0.268284	ALDH3A2	1
9.74371e-29	0.190314	NFE2L3	1
1.53316e-28	0.253182	RAB9A	1
3.97157e-28	0.278554	WTAP	1
5.7862e-28	-0.179485	SYT6	1
7.67526e-28	-0.283806	SERPINA5	1
9.19619e-28	0.228769	PVRL2	1
1.4983e-27	0.423105	TFPI2	1
1.54002e-27	-0.338981	SFRP5	1
3.07648e-27	-0.224449	CD81	1
1.07729e-26	0.246501	UBE2Z	1
1.2126e-26	-0.309718	NUDT4	1
1.37647e-26	0.288353	C1S	1
1.46663e-26	0.234095	SPTBN1	1
1.68243e-26	-0.236983	PALMD	1
2.43745e-26	-0.259896	TTYH1	1
2.98185e-26	-0.237802	SCNN1A	1
3.40431e-26	-0.279628	IDH2	1
3.63856e-26	0.251856	CDV3	1
4.19886e-26	0.234476	C15orf52	1
6.21399e-26	0.208912	USP54	1
8.14124e-26	0.180625	ACTB	1
9.74682e-26	0.22622	GPRC5B	1
1.6892e-25	-0.271393	FGFR3	1
2.13558e-25	0.343514	NUAK2	1
3.0155e-25	-0.223784	HRSP12	1
3.52713e-25	-0.261408	ATP1B1	1
4.47172e-25	0.362716	RASD1	1
4.66029e-25	-0.246518	TST	1
5.80159e-25	0.238409	PDLIM1	1
6.44487e-25	0.269736	CLDN4	1
1.66647e-24	0.243202	DDAH2	1
2.30283e-24	-0.260335	TMEM37	1
2.36665e-24	0.266961	RASSF4	1
2.37149e-24	0.23044	TSPAN15	1
2.80713e-24	0.314474	EGOT	1
3.48636e-24	0.30566	PRSS23	1
3.89967e-24	-0.306611	RAMP1	1
4.351e-24	0.174998	CD59	1
5.5822e-24	0.189283	ACTN4	1
1.22905e-23	-0.0340821	LAMC2	1
1.92554e-23	0.378531	TNFAIP3	1
2.22396e-23	0.244138	CDH22	1
2.46609e-23	-0.501253	AMBP	1
3.43239e-23	0.312544	BMP2	1
3.61216e-23	0.251304	LY6E	1
5.38339e-23	0.225833	ZBTB20	1
5.97921e-23	-0.305601	TSPAN8	1
6.4264e-23	0.217103	PLSCR1	1
7.53526e-23	0.364125	DDIT4	1
1.34392e-22	0.0933677	APOBEC3B	1
1.63887e-22	-0.188727	MPC2	1
2.40746e-22	0.241767	LINC00152	1
2.43426e-22	0.204782	PSME2	1
3.8067e-22	0.10836	ICOSLG	1
4.67612e-22	-0.242854	GOLM1	1
6.06746e-22	-0.221591	GGT1	1
7.91192e-22	-0.221993	CALM1	1
8.71304e-22	0.333064	FILIP1L	1
1.08263e-21	0.199058	CD151	1
1.16614e-21	-0.235405	CTSH	1
1.42195e-21	-0.245869	ITM2C	1
2.0756e-21	0.189936	ITGB1	1
2.87925e-21	-0.238027	CREB3L1	1
2.95761e-21	-0.115125	ADARB2	1
3.90739e-21	-0.216775	VEPH1	1
4.10606e-21	0.193358	EGLN1	1
4.14963e-21	0.208934	LMNA	1
5.22046e-21	-0.29945	SOD3	1
5.54406e-21	0.186628	FLNA	1
1.03026e-20	0.223257	TUSC3	1
1.03581e-20	-0.198964	PKDCC	1
1.06968e-20	-0.218006	HSD17B11	1
1.2111e-20	-0.30403	TXNIP	1
1.4198e-20	-0.23255	MAGEH1	1
1.5953e-20	-0.212669	RBP1	1
1.71404e-20	0.17491	CD47	1
1.80994e-20	0.216755	BACE2	1
2.01592e-20	-0.430432	AGR2	1
2.10347e-20	-0.219042	ATPIF1	1
2.69208e-20	0.196263	SYNGR2	1
2.9497e-20	0.235056	MYC	1
3.63544e-20	0.248539	NFKBIA	1
4.83429e-20	0.264597	IRF1	1
5.85944e-20	-0.16067	RP11-161M6.2	1
6.13198e-20	-0.182721	RP1-60O19.1	1
6.71899e-20	0.219904	BTG3	1
8.02208e-20	-0.241184	SERPINA6	1
8.99527e-20	0.185064	COMTD1	1
1.00187e-19	0.187918	LRRFIP2	1
1.38699e-19	-0.146153	RP11-528G1.2	1
1.99207e-19	0.149078	FSD1L	1
2.07699e-19	-0.164509	TMEM59	1
2.22578e-19	0.148189	ITGB6	1
2.55524e-19	-0.204775	IL20RA	1
2.69157e-19	0.176253	RRAS2	1
4.08732e-19	-0.110931	EDN3	1
4.93216e-19	-0.225729	PLIN5	1
5.58914e-19	-0.224095	ANXA9	1
5.89359e-19	-0.207102	ECH1	1
6.1847e-19	-0.17893	ART3	1
6.65801e-19	0.244489	RAB11FIP1	1
8.01485e-19	-0.141709	ESAM	1
1.24901e-18	-0.19799	GMPR	1
1.776e-18	0.149061	RRAS	1
1.85214e-18	0.191825	PTMS	1
1.99027e-18	-0.194681	GSTK1	1
2.61288e-18	-0.189579	CAT	1
2.75375e-18	-0.184423	ATP6V0E2	1
3.3188e-18	-0.269494	LDHA	1
3.40277e-18	0.167961	GPR137	1
4.48174e-18	0.220824	IFNGR2	1
4.52443e-18	-0.202536	LMO7	1
5.32085e-18	-0.205622	NGFRAP1	1
6.50223e-18	0.254379	PTX3	1
8.27289e-18	0.230448	SELM	1
8.57398e-18	-0.195372	ARSE	1
8.75654e-18	0.234189	CD74	1
9.5597e-18	-0.434153	CRP	1
1.4454e-17	-0.14255	C2orf72	1
1.60391e-17	-0.202945	SLC40A1	1
1.72215e-17	0.163946	BID	1
1.85568e-17	-0.205634	NPY1R	1
2.27033e-17	0.177207	YWHAZ	1
2.37792e-17	0.175481	AUTS2	1
2.50972e-17	-0.253586	ADRA2A	1
3.81863e-17	0.124571	SERPINB8	1
4.01802e-17	-0.211136	KIF12	1
4.07563e-17	0.337126	RP1-313I6.12	1
4.91704e-17	0.0560187	BAALC	1
5.29571e-17	-0.146503	FBP1	1
5.6101e-17	0.181859	TUBB	1
5.84162e-17	0.160402	HDGF	1
6.0675e-17	-0.120335	LRRC36	1
6.21342e-17	-0.204856	FBXO21	1
6.48563e-17	0.173143	PPP4R2	1
7.44493e-17	-0.16702	ADCK3	1
8.2101e-17	0.13983	CFL1	1
8.26687e-17	-0.330951	MUC6	1
9.19796e-17	0.253271	ENC1	1
1.01122e-16	-0.179642	BDH2	1
1.14497e-16	-0.157597	DCXR	1
1.16585e-16	0.238867	NEDD9	1
1.30571e-16	0.177039	EIF4A1	1
1.50131e-16	0.207841	KLF6	1
1.51445e-16	-0.166688	ECHDC2	1
1.67781e-16	0.135395	S100A11	1
1.74587e-16	-0.16265	SULT1A1	1
1.76631e-16	0.173381	TJP2	1
1.77463e-16	-0.186631	EBPL	1
1.79604e-16	0.184896	RNF213	1
2.38637e-16	0.178912	SQSTM1	1
2.48606e-16	0.218291	PIM3	1
2.49054e-16	0.145772	BAZ1A	1
2.6275e-16	-0.239275	SLC4A4	1
2.70536e-16	0.282823	SOX4	1
2.92514e-16	0.146611	ACOT9	1
3.15334e-16	-0.179183	SMCO4	1
3.15996e-16	0.23067	WEE1	1
3.62118e-16	-0.167094	GJB1	1
4.28857e-16	0.158278	TMSB10	1
5.67316e-16	-0.26892	MT1E	1
6.8046e-16	-0.1868	TMC5	1
8.69537e-16	-0.475506	SPP1	1
8.73353e-16	0.156726	TAP1	1
9.45361e-16	-0.180775	TECR	1
1.20217e-15	-0.151741	TNS1	1
1.20748e-15	-0.1703	HABP2	1
1.22789e-15	-0.163142	GAMT	1
1.32578e-15	-0.181627	YPEL3	1
1.33716e-15	0.131908	PFKP	1
1.39524e-15	0.190522	TMEM158	1
1.42897e-15	0.182215	MLLT4	1
1.63086e-15	0.211214	RIPK2	1
1.72764e-15	0.129319	FTH1	1
1.81622e-15	-0.231776	BCAM	1
2.07103e-15	0.437379	GDF15	1
2.12929e-15	0.186095	MIR4435-1HG	1
2.17801e-15	0.0718925	STX11	1
2.53794e-15	0.148885	RAN	1
2.78485e-15	0.190724	C1R	1
2.89231e-15	0.1697	TJP1	1
3.35761e-15	-0.199483	ADI1	1
3.45799e-15	0.232688	CFL2	1
3.63418e-15	-0.132881	FMO5	1
4.17539e-15	0.306269	EDN1	1
4.52491e-15	-0.178825	MGST2	1
4.55187e-15	0.181529	CFB	1
4.75403e-15	-0.183356	CPE	1
5.39671e-15	-0.223544	MT1X	1
5.60303e-15	0.159292	SPINT1	1
5.7162e-15	-0.175376	SMARCD3	1
6.05252e-15	0.168228	CMTM6	1
6.10845e-15	-0.179825	KCNK5	1
6.5299e-15	-0.12591	EPHX2	1
6.56287e-15	-0.240044	NTRK2	1
7.31374e-15	-0.164682	JTB	1
8.2888e-15	0.177574	NFKBIE	1
1.05893e-14	-0.164558	ASAH1	1
1.25026e-14	-0.175669	AK1	1
1.44329e-14	-0.180842	TFPI	1
1.66562e-14	0.161058	EHD4	1
1.79428e-14	0.115806	USP31	1
2.08778e-14	-0.186995	PDCD4	1
2.20101e-14	0.161307	SPHK1	1
2.23229e-14	0.150506	PHLDA2	1
2.30278e-14	-0.173042	DSTN	1
2.36193e-14	0.164484	PSMB9	1
2.47773e-14	-0.181061	ARL6IP1	1
2.66917e-14	0.134925	ANXA2	1
2.67187e-14	-0.16724	CFH	1
2.78643e-14	-0.166095	SEPHS2	1
2.81481e-14	0.11701	LGALS9	1
2.94226e-14	-0.166263	SUCLG1	1
2.95633e-14	-0.0655593	ANGPT1	1
3.12239e-14	0.115533	LSR	1
3.25975e-14	-0.142749	SDC1	1
3.26947e-14	0.185107	TUBA1C	1
3.28978e-14	-0.188271	FGFR4	1
3.49551e-14	0.147077	MYL12B	1
3.5651e-14	0.155873	PSME1	1
3.82048e-14	0.14325	COL18A1	1
4.03325e-14	0.154949	TM4SF1	1
4.22896e-14	-0.105539	RPS3A	1
4.44678e-14	-0.210448	RHOBTB3	1
4.49222e-14	0.164243	MYO1C	1
4.58636e-14	-0.135253	UPK1B	1
4.63079e-14	-0.100296	DLEU1	1
5.08167e-14	0.178038	DHRS3	1
5.3661e-14	-0.173003	SLC9A3R1	1
5.63164e-14	-0.182193	ASRGL1	1
7.136e-14	-0.430414	GC	1
7.16628e-14	-0.213527	MT1F	1
7.1937e-14	0.162817	TCP1	1
7.70298e-14	0.316664	CXCL1	1
7.9379e-14	0.197656	RHOV	1
8.20258e-14	0.155935	RHBDF1	1
8.66711e-14	0.2277	GBP1	1
8.94194e-14	-0.161358	TPD52	1
1.03805e-13	0.164976	DDR1	1
1.37336e-13	0.144775	FRMD6	1
1.38882e-13	0.0997738	LGALS3	1
2.02507e-13	-0.168278	C21orf62	1
2.04656e-13	-0.167793	C12orf57	1
2.14305e-13	0.0685163	RP11-283G6.4	1
2.43506e-13	0.140269	PNLDC1	1
2.47479e-13	0.164187	CHPT1	1
2.49328e-13	0.165128	GALNT1	1
2.6409e-13	-0.152942	PTGR1	1
2.65729e-13	0.157361	MACC1	1
2.85491e-13	0.15497	PABPC1	1
3.30424e-13	0.167937	SCNN1G	1
3.4253e-13	0.117681	ZSWIM4	1
3.50712e-13	-0.152808	FOLR1	1
3.80325e-13	-0.123675	AGFG2	1
3.83265e-13	-0.145479	ARHGAP24	1
4.57381e-13	0.136266	RTKN	1
4.84862e-13	-0.156908	ETFB	1
4.96483e-13	0.195591	PDZK1IP1	1
5.16608e-13	-0.267194	TM4SF4	1
5.19291e-13	0.182786	GSTM4	1
5.43201e-13	0.155698	FNDC3B	1
6.30261e-13	0.187031	ZNF165	1
7.0452e-13	0.161083	HSPB1	1
7.19551e-13	-0.144358	GSTT1	1
7.7915e-13	0.214506	C10orf10	1
8.78943e-13	0.146748	TGFB2	1
9.82334e-13	0.0411819	LGALS1	1
1.05729e-12	0.153349	PCBP1	1
1.07212e-12	0.196879	CLDN9	1
1.19765e-12	0.159652	ILK	1
1.35032e-12	-0.500148	FGA	1
1.42223e-12	-0.152447	WNK2	1
1.52301e-12	0.0914813	BOK	1
1.57069e-12	-0.0845972	PLA2G4A	1
1.62476e-12	0.149893	SRSF2	1
1.64062e-12	-0.136055	CDO1	1
1.69815e-12	0.0591971	KRT23	1
1.73258e-12	-0.142658	THRA	1
1.86561e-12	-0.14605	AKR7A2	1
1.92819e-12	-0.0986944	RPL11	1
2.00121e-12	0.0800027	RP11-215G15.5	1
2.05101e-12	0.122471	SLC39A14	1
2.27995e-12	-0.352316	LGALS4	1
2.29087e-12	0.125823	KRT8	1
2.45971e-12	-0.152156	HMGN3	1
2.69149e-12	-0.217561	AGR3	1
2.8357e-12	0.156825	SNX10	1
3.3819e-12	0.115021	PTMA	1
3.67274e-12	-0.168503	SCP2	1
3.69561e-12	-0.211332	ERP27	1
4.26678e-12	-0.159449	PRKAR2B	1
4.82603e-12	0.0861182	NRAS	1
5.26785e-12	0.131322	UGCG	1
5.26788e-12	0.121356	SAMD4A	1
5.44884e-12	0.152914	NCOA7	1
5.92701e-12	0.106123	ADAMTS10	1
6.04777e-12	0.141093	ENO1	1
6.75635e-12	0.147812	RCN1	1
8.09083e-12	-0.141294	ECHDC1	1
8.55568e-12	0.109545	HLA-F	1
8.9458e-12	-0.154556	ANAPC16	1
9.05124e-12	-0.149571	C14orf105	1
1.01876e-11	-0.198316	IFITM2	1
1.0653e-11	0.0787774	NEDD4	1
1.15431e-11	-0.149872	SH3BGRL	1
1.18353e-11	-0.086791	SGK2	1
1.21568e-11	0.142586	DUSP10	1
1.30265e-11	-0.130502	C21orf33	1
1.49315e-11	-0.0802689	GSG1	1
1.54105e-11	0.108362	SERPINB9	1
1.55713e-11	-0.0910687	FGL2	1
1.61243e-11	-0.120476	SCGB2A1	1
1.61921e-11	0.163414	KRT80	1
1.64922e-11	0.128853	FMNL2	1
1.65365e-11	0.120149	LOXL4	1
1.96944e-11	-0.151413	CTTNBP2	1
2.00753e-11	-0.170596	FTL	1
2.03476e-11	0.106709	PFN1	1
2.07002e-11	-0.148232	DDT	1
2.22379e-11	0.151413	CTNNB1	1
2.50421e-11	0.148083	CDC42EP1	1
2.53246e-11	-0.141004	SUMF2	1
2.68859e-11	-0.143633	AC005152.3	1
2.69415e-11	-0.154204	CAPS	1
2.76057e-11	-0.168194	PDGFD	1
2.98845e-11	0.109732	GSTP1	1
3.08592e-11	0.101338	SLC30A2	1
3.12692e-11	-0.170332	GLUL	1
3.22081e-11	0.131554	CLDN23	1
3.2692e-11	-0.294044	GSTA1	1
3.42489e-11	-0.0826488	AC006273.5	1
3.55723e-11	-0.0750978	RP11-677M14.3	1
3.61307e-11	0.14142	CDC42	1
3.75989e-11	0.0739327	LIF	1
4.58573e-11	0.0838375	Z83851.1	1
4.59699e-11	0.111782	GUK1	1
4.6129e-11	0.150829	PRMT1	1
4.83625e-11	-0.18685	PEG10	1
4.94023e-11	0.110424	KIAA1598	1
5.23176e-11	0.143518	GNAQ	1
5.4622e-11	0.183597	TRIB1	1
5.4852e-11	0.112406	PLA2G4C	1
6.03109e-11	0.139668	TNFRSF21	1
6.17085e-11	-0.119683	ABHD14A	1
6.20205e-11	0.0937825	HSPG2	1
6.21575e-11	0.0808135	ATF3	1
6.83772e-11	-0.15006	C12orf75	1
7.29587e-11	0.192408	BHLHE41	1
7.40495e-11	-0.133432	FRMD4A	1
7.84386e-11	-0.09564	ANGPTL1	1
8.14804e-11	0.0928524	LRRC49	1
8.68183e-11	0.0914425	IL15	1
9.60721e-11	-0.112159	HOGA1	1
9.67219e-11	0.127981	SPAG1	1
1.01525e-10	-0.144533	ACAA1	1
1.12e-10	0.141713	KRT18	1
1.12621e-10	0.0767694	GALNT6	1
1.1544e-10	-0.105009	ACN9	1
1.24555e-10	0.112068	TES	1
1.25692e-10	-0.290437	LRG1	1
1.31661e-10	-0.126691	PHYHD1	1
1.33291e-10	-0.147107	C11orf54	1
1.46398e-10	0.0747937	KLHL23	1
1.47835e-10	-0.108871	CMBL	1
1.56682e-10	0.179559	MARCKSL1	1
1.58426e-10	0.176189	DUSP5	1
1.58485e-10	0.151157	CYLD	1
1.64457e-10	0.123958	PNRC1	1
1.65782e-10	0.132483	ITGB8	1
1.69478e-10	0.0115847	MAFF	1
1.69917e-10	0.179337	ZFP36L1	1
2.04522e-10	-0.137032	GTF2H5	1
2.1885e-10	0.0893567	RHBDF2	1
2.33639e-10	-0.141068	TXN2	1
2.59199e-10	0.136055	NECAP2	1
2.88035e-10	0.101418	TP53	1
2.98996e-10	0.0363057	S100A3	1
3.14256e-10	0.152613	TRNP1	1
3.23823e-10	-0.129576	TM7SF2	1
3.27316e-10	-0.134458	TPRN	1
3.29781e-10	0.0928826	SMAD3	1
3.34193e-10	-0.125279	KCNS3	1
3.37602e-10	-0.122258	GMPR2	1
3.39449e-10	0.13011	ERO1L	1
3.46389e-10	-0.549733	SLPI	1
3.48643e-10	-0.129248	ADORA1	1
3.64712e-10	-0.142344	PNKD	1
4.00358e-10	0.134178	ENAH	1
4.33503e-10	-0.106827	ANG	1
4.37767e-10	0.162708	KDM6B	1
4.43263e-10	-0.150432	PLS3	1
4.49187e-10	-0.131428	RNASET2	1
4.68907e-10	0.116032	SQLE	1
4.72944e-10	-0.116456	RALYL	1
4.94516e-10	-0.128108	TOMM7	1
4.99562e-10	0.00390558	CCND1	1
5.16331e-10	0.0916487	CDC42EP2	1
5.20567e-10	0.16906	CLDN3	1
5.53716e-10	-0.0956817	SCGN	1
5.54704e-10	0.107554	SPNS2	1
5.8064e-10	-0.211792	APCS	1
6.30791e-10	0.0412751	SULF2	1
6.33906e-10	-0.284425	SOCS3	1
6.46405e-10	-0.116304	TTC39C	1
6.6597e-10	-0.418859	SERPINA1	1
6.75175e-10	-0.151366	IQGAP2	1
6.81548e-10	0.1217	ZYX	1
6.86961e-10	0.0865399	ARNT2	1
7.10171e-10	0.110255	TUBB6	1
7.19217e-10	-0.123482	ATP5G2	1
7.84123e-10	0.0946929	CTXN1	1
8.85182e-10	-0.135116	ACAA2	1
9.56571e-10	-0.0924641	RGN	1
1.04651e-09	0.116032	GSN	1
1.12858e-09	0.142299	DDX21	1
1.18841e-09	-0.0899966	NTHL1	1
1.25822e-09	-0.120955	SHMT1	1
1.27918e-09	-0.123531	UQCRB	1
1.30922e-09	-0.118822	PFDN5	1
1.32522e-09	-0.136803	ARL6IP5	1
1.34172e-09	0.111382	WDR1	1
1.34314e-09	-0.187738	CKB	1
1.45668e-09	-0.336226	ID1	1
1.53763e-09	0.10292	FADS3	1
1.5787e-09	0.12758	DNAJA1	1
1.74995e-09	0.128393	HYAL2	1
1.85535e-09	0.112659	PDP1	1
1.86189e-09	0.123823	CREB3	1
1.97539e-09	0.111924	LACTB	1
1.97814e-09	-0.135067	PPP1R16A	1
2.14427e-09	-0.151847	EPHX1	1
2.2347e-09	0.143833	KIFC3	1
2.35932e-09	-0.16008	GATM	1
2.35966e-09	0.134846	QKI	1
2.39627e-09	-0.0979113	MRPS34	1
2.41088e-09	-0.132686	FCGRT	1
2.47802e-09	-0.0873929	CASR	1
2.48758e-09	-0.135964	TCEAL8	1
2.49889e-09	0.143488	RNF19A	1
2.50251e-09	0.11529	STK38L	1
2.55043e-09	0.13426	CDC42EP5	1
2.56079e-09	-0.101658	PITPNC1	1
2.7721e-09	0.136283	NFKB1	1
2.80384e-09	-0.363041	REG1A	1
2.86169e-09	-0.107281	SCN9A	1
2.87711e-09	0.114059	PSMD11	1
3.06688e-09	-0.126303	RAB20	1
3.08741e-09	0.0238872	HMGA1	1
3.18793e-09	0.0993355	TSPAN14	1
3.19554e-09	-0.10804	ALAD	1
3.22577e-09	0.0927759	DRAM1	1
3.33864e-09	0.0926819	EFNB2	1
3.46851e-09	-0.126276	SDHD	1
3.72144e-09	-0.161274	ANXA4	1
3.76956e-09	0.124232	ORMDL2	1
3.89659e-09	0.0757398	GDPD5	1
3.96575e-09	0.0643089	FUT4	1
4.22048e-09	0.0666964	CLIC1	1
4.26501e-09	-0.136559	ECI1	1
4.37146e-09	0.116362	MAP7D1	1
4.53816e-09	0.0880728	AGPAT3	1
4.64799e-09	-0.162123	ONECUT2	1
4.65481e-09	-0.133866	OAT	1
4.7103e-09	-0.116793	COX5B	1
4.72927e-09	-0.151095	CHCHD10	1
4.7945e-09	-0.0999551	FAM211B	1
4.79465e-09	0.0706455	RARRES1	1
5.10847e-09	-0.161829	CYSTM1	1
5.12873e-09	-0.211662	RBP4	1
5.18597e-09	0.0547463	HDAC9	1
5.32342e-09	-0.102645	LINC00982	1
5.51556e-09	0.0855164	MSN	1
5.62639e-09	0.114967	ZC3H12A	1
5.73645e-09	-0.118657	UNC5CL	1
6.22356e-09	-0.135334	TUBA4A	1
6.22618e-09	0.141641	RBM3	1
6.7519e-09	0.0633855	FSTL1	1
8.02171e-09	0.124489	TACC1	1
8.12705e-09	0.0840538	GPRIN2	1
8.34327e-09	0.0568971	MIR24-2	1
8.45006e-09	0.0720463	ADAM9	1
8.73891e-09	-0.131316	POLR2L	1
8.87528e-09	-0.120523	TMEM9	1
9.17865e-09	0.124785	TUBB2A	1
9.2343e-09	-0.0688723	CFD	1
9.42912e-09	0.104378	PDLIM5	1
9.92247e-09	0.150054	POU2F3	1
1.0061e-08	-0.119136	NDUFS3	1
1.01831e-08	-0.126927	CRIP2	1
1.02641e-08	-0.112572	LSMD1	1
1.06848e-08	0.0718099	OLFM1	1
1.07207e-08	-0.144829	SERPINA4	1
1.10122e-08	-0.128961	LGALS3BP	1
1.17616e-08	-0.121263	ERP29	1
1.20094e-08	0.0255384	CXCL10	1
1.25808e-08	-0.102402	TDP2	1
1.27167e-08	0.127459	TIFA	1
1.33812e-08	0.138439	TUBA1B	1
1.35606e-08	0.0844306	ANKLE2	1
1.40493e-08	-0.118256	VEGFB	1
1.41496e-08	-0.13277	PGRMC1	1
1.4503e-08	-0.062408	JAKMIP2	1
1.5356e-08	0.0988736	TP53BP2	1
1.56044e-08	-0.087732	SLC25A10.1	1
1.58183e-08	-0.109075	CDK14	1
1.6128e-08	0.110408	RIC8B	1
1.63773e-08	0.0594428	ANO9	1
1.68071e-08	0.101624	HSPA4L	1
1.82872e-08	-0.14918	AKAP9	1
1.91798e-08	0.0808216	RP11-277P12.20	1
1.94026e-08	-0.102404	RAB4A	1
1.99877e-08	-0.135295	STC1	1
2.06434e-08	0.113309	CALD1	1
2.13131e-08	-0.0933278	MAOB	1
2.16195e-08	0.0639965	LMTK3	1
2.20215e-08	-0.0754823	PRKACB	1
2.22563e-08	0.0243335	AKR1C1	1
2.23452e-08	-0.0903737	HDDC3	1
2.25535e-08	0.0752902	LAMC1	1
2.38466e-08	0.0632592	IRAK2	1
2.45696e-08	-0.119155	NOTCH2NL	1
2.47085e-08	-0.12386	MGST3	1
2.47783e-08	-0.0703502	FAXDC2	1
2.62264e-08	-0.324952	GADD45G	1
2.69701e-08	-0.087171	ABHD14B	1
2.70509e-08	0.111093	KIAA1522	1
2.73167e-08	0.025536	CLDN6	1
2.75345e-08	-0.0886153	SNRNP25	1
2.8446e-08	-0.124449	SLC25A4	1
2.95289e-08	-0.119157	NDUFA5	1
2.95584e-08	0.0742319	RP11-841O20.2	1
2.99662e-08	0.129078	F2RL1	1
3.07769e-08	0.0371986	OXTR	1
3.32089e-08	-0.131387	MEIS2	1
3.37496e-08	-0.108731	ATP5B	1
3.39047e-08	-0.102928	HIBCH	1
3.56645e-08	0.119268	TAF1D	1
3.7477e-08	0.114079	PPIA	1
4.03077e-08	0.172716	SPIB	1
4.07005e-08	-0.0977902	ENPP5	1
4.17925e-08	-0.0785076	USH1C	1
4.33261e-08	-0.137971	HNMT	1
4.52006e-08	-0.112598	PTPLAD1	1
4.62312e-08	0.0387552	PADI2	1
4.64118e-08	0.10786	CAV1	1
4.85468e-08	0.0350302	MTHFD1L	1
5.23042e-08	-0.1373	LINC00261	1
5.27963e-08	0.0750057	CDH1	1
5.44245e-08	-0.120585	HSBP1L1	1
5.48922e-08	-0.222956	KCNQ1OT1	1
5.55222e-08	-0.11375	FAM162A	1
5.71509e-08	0.113007	YWHAH	1
5.75728e-08	0.18453	BAMBI	1
5.96616e-08	0.112515	MAP3K8	1
6.02943e-08	0.11984	PIK3AP1	1
6.17099e-08	0.0771006	ZC3H12C	1
6.64652e-08	-0.0563706	HGD	1
6.75681e-08	0.108913	KIF5B	1
7.48041e-08	0.117375	VCL	1
7.51186e-08	0.0942059	2021-09-11	1
7.56251e-08	-0.115192	RASSF7	1
7.734e-08	-0.12171	PDCD6	1
8.04985e-08	0.127107	APOL2	1
8.19556e-08	-0.119802	ZMYND8	1
8.1969e-08	-0.0414991	S100A6	1
8.48244e-08	0.0646235	PIWIL4	1
8.56007e-08	0.0761918	MYADM	1
8.56508e-08	-0.118165	PTEN	1
8.61519e-08	-0.106069	TMEM106B	1
8.73882e-08	-0.115328	ARHGAP18	1
8.7502e-08	-0.12377	DAD1	1
8.94093e-08	-0.136054	TSTD1	1
9.04449e-08	-0.126131	RAP1GAP	1
9.29295e-08	0.111924	CCT2	1
9.38629e-08	-0.086153	TENC1	1
9.49665e-08	-0.0416169	RDH12	1
9.50744e-08	0.0784361	MESDC1	1
9.63028e-08	-0.0743169	TAPT1-AS1	1
9.69817e-08	-0.135834	CIRBP	1
9.71896e-08	-0.0715956	RPS3	1
9.83475e-08	-0.065786	HNF1A-AS1	1
1.01612e-07	0.0525977	ETS1	1
1.04286e-07	-0.14444	GUCY1A2	1
1.04629e-07	-0.106614	ECI2	1
1.06351e-07	-0.117845	ATP5G3	1
1.10282e-07	0.0574759	ABTB2	1
1.11172e-07	-0.1229	VAV3	1
1.14674e-07	0.114792	NCMAP	1
1.16203e-07	0.0930899	CAP1	1
1.19917e-07	-0.142805	NUCB2	1
1.2025e-07	0.0477631	PTPRH	1
1.20794e-07	-0.0852618	PLCL2	1
1.21733e-07	0.0978984	SCRN1	1
1.23389e-07	-0.117693	ALDH9A1	1
1.24111e-07	-0.12408	SEC11C	1
1.28292e-07	-0.0640957	COLCA1	1
1.29e-07	-0.0750709	CYP39A1	1
1.29951e-07	0.107739	CSRNP1	1
1.33815e-07	-0.111733	GRB14	1
1.34092e-07	0.0776518	CLCF1	1
1.3758e-07	-0.0672932	LYRM9	1
1.3802e-07	0.0576409	IL15RA	1
1.395e-07	0.104832	MRPL14	1
1.42866e-07	0.0743735	IGSF3	1
1.43044e-07	-0.00735153	TRAF1	1
1.46059e-07	-0.0552197	A4GNT	1
1.47248e-07	-0.105276	KLHDC2	1
1.48102e-07	-0.10852	PPCS	1
1.48339e-07	-0.122451	MTUS1	1
1.49258e-07	0.180292	FAM46A	1
1.49712e-07	0.144574	KLF4	1
1.51843e-07	0.111464	PPAP2A	1
1.55429e-07	-0.130102	PBX3	1
1.55437e-07	0.107598	AL592284.1	1
1.60423e-07	-0.0832413	ALDH1L1	1
1.62382e-07	0.0917479	MGAT4B	1
1.6248e-07	-0.0902524	GABRE	1
1.71243e-07	0.00399383	ITGA3	1
1.73005e-07	-0.248546	ADM	1
1.75467e-07	0.116308	FLNB	1
1.76684e-07	-0.0870953	APOH	1
1.80119e-07	0.116236	ABHD11	1
1.81315e-07	-0.109641	GTF2I	1
1.81338e-07	-0.12185	C19orf60	1
1.84713e-07	-0.0900423	THYN1	1
1.84875e-07	-0.0981489	ITM2B	1
1.90071e-07	-0.0716891	ZHX3	1
1.91271e-07	0.0644961	ARL14	1
1.91407e-07	0.0799924	SV2B	1
1.97253e-07	-0.0763167	CTSF	1
1.97768e-07	0.124817	HSPB8	1
2.0505e-07	-0.130545	SAT2	1
2.06847e-07	0.131176	STK17A	1
2.1118e-07	-0.106958	HN1	1
2.17708e-07	0.111085	RBM8A	1
2.19839e-07	-0.112447	MRPL40	1
2.26022e-07	0.0747188	PIEZO1	1
2.53483e-07	0.0556973	MAP4K4	1
2.56395e-07	0.104739	TMEM54	1
2.63547e-07	-0.0959414	TMEM14A	1
2.66706e-07	-0.0971021	LTBP3	1
2.6909e-07	0.0882269	MRTO4	1
2.78919e-07	-0.142465	CFI	1
2.80363e-07	-0.108657	MKNK2	1
2.82133e-07	-0.125709	TCF7L2	1
2.92999e-07	-0.129195	NRP1	1
2.94187e-07	-0.078154	CYHR1	1
2.97513e-07	0.100029	PTTG1IP	1
2.98791e-07	-0.101816	NDUFAB1	1
3.03682e-07	-0.0983718	ST3GAL6	1
3.07871e-07	-0.0949956	KANK1	1
3.11657e-07	-0.0937083	PCDP1	1
3.20681e-07	0.124788	NAP1L1	1
3.23972e-07	-0.057495	RP11-334C17.5	1
3.24261e-07	0.0814973	PCBP4	1
3.27501e-07	0.124805	HYI	1
3.32835e-07	-0.189809	FGG	1
3.33134e-07	0.0870998	SESTD1	1
3.42046e-07	0.0964933	CGNL1	1
3.43525e-07	0.147093	ELMSAN1	1
3.49581e-07	-0.236581	HES1	1
3.56756e-07	-0.0613483	ACACB	1
3.57069e-07	-0.101399	EIF4EBP1	1
3.77624e-07	-0.126377	DHRS7	1
3.88669e-07	-0.106933	PLD1	1
3.89405e-07	0.0758262	GPC1	1
3.95608e-07	-0.161199	DEFB1	1
4.04362e-07	0.0595303	AC140912.1	1
4.29795e-07	-0.0833488	CCDC115	1
4.4027e-07	0.102772	TNFRSF10B	1
4.44075e-07	-0.104972	LAPTM4A	1
4.45689e-07	-0.0646312	KCTD16	1
4.46146e-07	0.108838	OCLN	1
4.58625e-07	-0.0521354	RFXAP	1
4.66072e-07	0.0420311	TFE3	1
4.71825e-07	0.0983377	PXDC1	1
4.83452e-07	0.0849938	SLC25A22	1
4.92674e-07	0.0831752	PPP1R18	1
4.97035e-07	0.10522	CYB561	1
5.02872e-07	-0.0621547	RMDN2	1
5.04643e-07	0.0568364	PTGES	1
5.15173e-07	-0.111014	SMIM19	1
5.16661e-07	-0.0931675	ALDH7A1	1
5.17844e-07	-0.0692135	DTX4	1
5.24793e-07	-0.109347	ACLY	1
5.36789e-07	-0.0985609	COX7A2L	1
5.39231e-07	-0.111908	MPC1	1
5.45367e-07	0.0706865	DNAJC10	1
5.59392e-07	-0.230434	CEBPD	1
5.64862e-07	-0.0429575	RP11-552E20.1	1
5.75063e-07	-0.0824939	TSPAN12	1
5.80618e-07	-0.108786	TPD52L1	1
5.88982e-07	0.101173	RASGRP3	1
6.0769e-07	-0.0711317	GLRX	1
6.16898e-07	0.0304252	TMEM132A	1
6.18377e-07	-0.0566416	PAH	1
6.20704e-07	0.0697633	DIAPH1	1
6.30073e-07	-0.108272	SMARCA2	1
6.31095e-07	-0.0586294	RFTN2	1
6.42239e-07	0.0561079	ACTR1A	1
6.48142e-07	-0.0783547	STRN3	1
6.559e-07	0.0628291	TNFAIP1	1
6.81687e-07	-0.10523	ADH5	1
7.07226e-07	0.102401	LARP6	1
7.13628e-07	-0.0722633	RPS18	1
7.31242e-07	-0.122492	NDUFA2	1
7.483e-07	-0.0722621	CREB3L4	1
7.50119e-07	0.146082	HLA-DRB1	1
7.56448e-07	-0.0992011	TMED6	1
7.59931e-07	0.12743	THBS1	1
7.95281e-07	-0.0899773	RPP25L	1
8.07165e-07	-0.0813323	ALDH6A1	1
8.23913e-07	-0.048341	SLC15A2	1
8.26149e-07	-0.11419	RTN3	1
8.29352e-07	0.0702072	UBQLN4	1
8.38553e-07	-0.117348	PPAPDC1B	1
8.40502e-07	0.0669122	COX17	1
8.50798e-07	-0.108197	PLEKHA5	1
8.66384e-07	0.0873519	WWC2	1
8.80134e-07	-0.203076	DNAJB4	1
8.96571e-07	0.110861	PSMB8	1
9.06064e-07	-0.114329	CST3	1
9.14109e-07	0.0991769	EIF5A	1
9.16733e-07	-0.132465	TNRC6B	1
9.20902e-07	-0.097347	GLRX5	1
9.23867e-07	-0.0924184	PLEKHB1	1
9.56989e-07	0.103429	IFIH1	1
9.67693e-07	-0.0681922	NCOR2	1
9.70855e-07	0.13014	GATA6	1
9.85015e-07	-0.061688	CRTAP	1
9.91432e-07	-0.0938199	C7orf55	1
9.91831e-07	-0.106139	PQLC3	1
1.001e-06	-0.0924219	TFDP2	1
1.05227e-06	0.154767	SOX9	1
1.05476e-06	-0.115232	THUMPD1	1
1.12038e-06	0.111555	NINJ1	1
1.1345e-06	0.0382561	PTGFRN	1
1.14017e-06	-0.0837603	STEAP4	1
1.18956e-06	-0.0956222	LAMTOR4	1
1.19206e-06	0.12605	CFLAR	1
1.20889e-06	-0.106605	CTSL	1
1.21956e-06	-0.11713	NFIA	1
1.26993e-06	0.0914091	AKT1	1
1.27797e-06	-0.0487161	AC147651.5	1
1.27909e-06	-0.0969253	LINC00998	1
1.2792e-06	-0.118108	TTC3	1
1.29276e-06	0.10325	HSPA8	1
1.32709e-06	-0.0940768	SDC2	1
1.33653e-06	-0.0447572	AR	1
1.34799e-06	0.106247	POLR2B	1
1.36864e-06	0.0436388	ADAM17	1
1.3748e-06	-0.0901316	NDUFB11	1
1.43269e-06	-0.110794	C14orf2	1
1.44664e-06	0.111595	FNBP4	1
1.50056e-06	-0.119812	CTSA	1
1.51295e-06	0.0801578	PARP12	1
1.5243e-06	-0.0971834	CHID1	1
1.555e-06	0.0648176	EIF1	1
1.55593e-06	0.0407338	KLHL29	1
1.57377e-06	-0.0685955	SMARCC2	1
1.58667e-06	0.084379	EIF1AX	1
1.66665e-06	-0.0832543	RPA2	1
1.69794e-06	-0.0548425	ITPR1	1
1.71872e-06	-0.0682461	FFAR4	1
1.73552e-06	0.0849344	DAPK3	1
1.7709e-06	0.0745563	DBN1	1
1.79243e-06	0.0761075	IGSF23	1
1.79867e-06	0.0974877	FUS	1
1.81197e-06	0.0672603	MIR22HG	1
1.87883e-06	-0.0619699	AC079602.1	1
1.89242e-06	-0.0716892	NACA	1
1.962e-06	-0.0729658	CTD-2336O2.1	1
1.96483e-06	0.0641618	LTB	1
1.99322e-06	-0.087867	GSTO2	1
1.99643e-06	-0.101217	SKP1	1
2.03374e-06	0.0940151	ARF6	1
2.05544e-06	0.0633091	MEX3D	1
2.14478e-06	-0.0927553	RP11-792A8.4	1
2.1797e-06	-0.115527	PRR13	1
2.2147e-06	0.0788478	GRWD1	1
2.24494e-06	0.10056	METAP2	1
2.24974e-06	0.082131	TRNAU1AP	1
2.25777e-06	-0.0787087	NDN	1
2.26648e-06	-0.122293	C5orf45	1
2.29549e-06	-0.0790155	PTPRN2	1
2.45486e-06	-0.0678574	PDHB	1
2.54175e-06	-0.0989945	EIF3E	1
2.54388e-06	0.0732653	KLHL36	1
2.55961e-06	0.0479354	IL34	1
2.60897e-06	-0.105332	UQCR10	1
2.63744e-06	0.185271	RCAN1	1
2.66361e-06	-0.0993792	GNB5	1
2.74365e-06	0.0897838	SAT1	1
2.7895e-06	0.0906528	YWHAB	1
2.79351e-06	0.0751823	TICAM1	1
2.79923e-06	0.0999471	GRN	1
2.84074e-06	-0.0667114	ACSF2	1
2.91599e-06	0.0828596	TNIP1	1
2.97377e-06	-0.0896108	NDUFA4	1
2.99314e-06	-0.0927004	DNAJC19	1
2.99685e-06	0.0434964	NCK1	1
3.03499e-06	-0.0781689	RPL3	1
3.03879e-06	-0.102461	GLUD1	1
3.04456e-06	-0.0911519	PMM1	1
3.06286e-06	0.0943289	ZDHHC14	1
3.11497e-06	-0.0831121	SLC29A4	1
3.15705e-06	-0.0905936	ZBTB16	1
3.17076e-06	0.090002	CNN3	1
3.18889e-06	-0.0743164	IDH1	1
3.21652e-06	0.063886	CSGALNACT1	1
3.23691e-06	0.112742	PLXNB2	1
3.24508e-06	-0.219847	ALB	1
3.25016e-06	0.0756838	ST14	1
3.2846e-06	0.01477	CDK7	1
3.29298e-06	-0.100745	NDUFB3	1
3.3408e-06	-0.128244	DAB2	1
3.35657e-06	-0.0883505	RGMA	1
3.36762e-06	0.0258391	BST2	1
3.41038e-06	-0.0849902	ARL16	1
3.44094e-06	0.0451395	KLC2	1
3.57327e-06	0.123333	ITPKC	1
3.59241e-06	-0.0715427	RPS4X	1
3.60125e-06	0.110548	RND1	1
3.60334e-06	0.234696	RRAD	1
3.62415e-06	-0.0776425	CNBP	1
3.63233e-06	-0.0998514	APLP2	1
3.66703e-06	0.0864416	PHLDA1	1
3.81535e-06	-0.0856989	TMEM230	1
3.82551e-06	-0.104613	SYT8	1
3.84754e-06	0.11009	PLK3	1
3.86403e-06	0.087034	EIF3A	1
3.88866e-06	-0.0989924	DPY30	1
3.89048e-06	0.0771419	SMOX	1
3.89188e-06	-0.0927883	THAP4	1
4.03759e-06	-0.0701431	GALM	1
4.04089e-06	-0.102023	HINT2	1
4.09402e-06	-0.0782178	PCYT2	1
4.16259e-06	-0.110991	EID1	1
4.20563e-06	-0.126058	SETD5-AS1	1
4.21623e-06	-0.043321	TFAP4	1
4.2301e-06	0.0584329	CD63	1
4.24138e-06	0.159522	GPX2	1
4.39154e-06	-0.113098	MAOA	1
4.46701e-06	-0.0928272	CTNND2	1
4.50018e-06	0.0634208	WIPI1	1
4.61623e-06	0.0581359	SLC12A4	1
4.62009e-06	-0.107893	FAM13A	1
4.65426e-06	-0.10069	STX18	1
4.6543e-06	-0.0611557	RP11-680F8.3	1
4.69968e-06	0.0787046	RP11-343N15.5	1
4.71294e-06	0.074078	RP11-91K9.1	1
4.78538e-06	0.0847763	ALDH1A3	1
4.8624e-06	-0.0797746	SYNGR1	1
5.02667e-06	-0.0268976	OTC	1
5.03548e-06	-0.0632854	RPL13A	1
5.06501e-06	0.0942155	GSPT1	1
5.07207e-06	-0.109787	CUTA	1
5.08831e-06	0.0891158	SSFA2	1
5.13079e-06	-0.0955345	RAB17	1
5.23086e-06	0.0740117	EIF3B	1
5.24033e-06	0.0794352	GNB1	1
5.32945e-06	0.0772408	BACH1	1
5.46346e-06	-0.0628535	AGPAT2	1
5.47028e-06	0.0988345	FAM171A1	1
5.51438e-06	-0.0366504	C14orf64	1
5.55184e-06	0.0631833	KRTAP1-1	1
5.57084e-06	-0.087761	EIF3J-AS1	1
5.62707e-06	-0.0529881	MUC20	1
5.64971e-06	0.1039	SPPL2A	1
5.659e-06	0.0877488	RHOC	1
5.68816e-06	0.0258067	TMC6	1
5.72632e-06	0.0758792	CLIC4	1
5.76497e-06	-0.0346849	HIF3A	1
5.79193e-06	0.100249	C5orf15	1
5.80248e-06	-0.100218	UQCRH	1
5.85003e-06	-0.08295	PCMTD2	1
5.85342e-06	0.0851952	B3GNT5	1
5.88799e-06	-0.0432971	SLC1A1	1
5.93122e-06	0.0385319	DUSP16	1
5.9418e-06	-0.102148	ATP5C1	1
6.0748e-06	0.0243883	RPS6KA3	1
6.22357e-06	0.0676763	JUP	1
6.24966e-06	-0.078186	TP53TG1	1
6.283e-06	0.110638	SORBS2	1
6.30036e-06	-0.151611	ELF3	1
6.31154e-06	0.0574234	MYO10	1
6.32459e-06	0.103491	AHCYL1	1
6.34619e-06	0.104795	RAP2B	1
6.45333e-06	-0.0542084	RASL10B	1
6.47262e-06	-0.0671782	PITPNA-AS1	1
6.48014e-06	0.0946647	PDLIM3	1
6.49344e-06	-0.0873996	APPL2	1
6.51129e-06	0.0947551	UBXN1	1
6.57798e-06	-0.0675814	HMGN5	1
6.66953e-06	0.0366972	ITGAM	1
6.84004e-06	0.0433645	AC079466.1	1
6.88776e-06	0.102899	FAM76A	1
6.94232e-06	-0.0847932	SP110	1
6.98707e-06	-0.123328	FAM150B	1
7.03768e-06	-0.099565	COX14	1
7.05689e-06	-0.0618835	RPL30	1
7.12801e-06	-0.0980352	HOMER2	1
7.14518e-06	-0.0728873	FUZ	1
7.18449e-06	-0.0924995	H2AFZ	1
7.18987e-06	0.104221	PHC2	1
7.2258e-06	-0.0612416	CCDC28A	1
7.31066e-06	-0.046325	POU6F2	1
7.44481e-06	0.0316509	CBR3	1
7.50025e-06	-0.0954268	PYCR2	1
7.58486e-06	-0.0713266	CTD-2015H6.3	1
7.58736e-06	-0.0938848	ATP5A1	1
7.66283e-06	-0.0940906	NDUFS8	1
7.83131e-06	-0.0712585	PCCA	1
7.93642e-06	0.100811	HNRNPAB	1
7.96867e-06	0.0725913	ITSN2	1
8.00517e-06	-0.0704217	CES1	1
8.12719e-06	0.0854052	GUCY1B3	1
8.14899e-06	0.0613436	HIVEP1	1
8.18041e-06	-0.0847721	NUDT5	1
8.19723e-06	0.118028	RASGEF1B	1
8.38317e-06	-0.0882301	OARD1	1
8.39381e-06	-0.0379465	CA9	1
8.66959e-06	-0.0930131	PPA2	1
8.67452e-06	0.0760518	EXOC6	1
8.88093e-06	0.079247	CYTH2	1
9.00026e-06	-0.0494686	F11	1
9.08174e-06	-0.084214	RPRD2	1
9.17952e-06	-0.0512941	TMEM161B-AS1	1
9.24422e-06	0.0882144	MCM7	1
9.2444e-06	-0.102684	ACOT13	1
9.29948e-06	0.107998	IL6ST	1
9.38609e-06	-0.101446	GUCY1A3	1
9.44212e-06	-0.0759176	ACADS	1
9.49396e-06	0.0903438	MAP4	1
9.49521e-06	0.0784391	HNRNPA1	1
9.60893e-06	0.100479	EIF4G2	1
9.64256e-06	-0.0978551	RNF13	1
9.69268e-06	0.0392905	RHBDL2	1
9.87016e-06	0.0642752	MYH14	1
9.89752e-06	-0.0745222	ZNF580	1
1.00514e-05	-0.0753872	TMEM99	1
1.00919e-05	-0.0428611	LAMA3	1
1.0118e-05	0.120913	RAB3IP	1
1.03595e-05	-0.0701293	PECR	1
1.04863e-05	0.117088	RPS19BP1	1
1.05659e-05	0.0759746	GPATCH4	1
1.05958e-05	0.0747796	CCT6A	1
1.06161e-05	0.0469855	AAK1	1
1.07351e-05	-0.0576516	ZNF684	1
1.07584e-05	0.0650149	ZNFX1	1
1.098e-05	-0.08375	NDUFA8	1
1.1058e-05	-0.106292	PPP1R10	1
1.12126e-05	0.111675	BCL3	1
1.12699e-05	0.0598233	DHX9	1
1.13081e-05	0.099903	ATF4	1
1.15852e-05	-0.0700368	AMT	1
1.16979e-05	-0.0461286	MAP2K6	1
1.18527e-05	-0.0638481	RPL21	1
1.19047e-05	0.0401739	HES4	1
1.19833e-05	-0.0657354	PPM1K	1
1.20723e-05	-0.0989047	WHSC1L1	1
1.21118e-05	0.0459032	SLC26A9	1
1.21926e-05	-0.0900618	SCPEP1	1
1.22017e-05	-0.0631328	UBA5	1
1.22089e-05	0.0641173	ZFP36	1
1.23462e-05	0.0681488	NUPL1	1
1.24063e-05	0.0767551	ATL2	1
1.24277e-05	-0.0946404	AES	1
1.24717e-05	-0.079385	TMSB4X	1
1.27975e-05	0.0796558	BCAR1	1
1.3365e-05	0.0278696	CXCL3	1
1.37668e-05	-0.0876279	C7orf73	1
1.38612e-05	-0.0845549	NDUFB10	1
1.38837e-05	-0.120437	C4BPA	1
1.3962e-05	-0.044822	SNED1	1
1.40161e-05	0.0692506	RPS6KA1	1
1.40426e-05	-0.0906431	CTSC	1
1.40629e-05	0.0534083	EIF5	1
1.40888e-05	-0.0889009	MOCS2	1
1.45699e-05	0.00236211	MRPL45	1
1.45983e-05	-0.0421853	MIA3	1
1.46758e-05	-0.0952334	FAM213A	1
1.47303e-05	-0.0742724	HPN	1
1.50655e-05	0.111704	WWTR1	1
1.51383e-05	0.0909497	SNRPB	1
1.53902e-05	0.097203	GCA	1
1.54155e-05	-0.0833456	CDIPT	1
1.55848e-05	-0.0982345	PRDX2	1
1.57379e-05	-0.0781984	NUDT16L1	1
1.60464e-05	-0.107105	NR4A1	1
1.6055e-05	0.0440925	PRICKLE1	1
1.60621e-05	-0.0933922	GABARAPL2	1
1.61905e-05	0.0759054	NXT2	1
1.62942e-05	-0.111384	HERPUD1	1
1.63233e-05	-0.0668072	GATS	1
1.64476e-05	-0.0850218	TRAPPC6A	1
1.64566e-05	-0.058853	AHSA2	1
1.64807e-05	-0.0540393	PROM2	1
1.66136e-05	-0.0982254	RPS4Y1	1
1.66352e-05	0.0718499	DARS	1
1.66415e-05	-0.0521203	AQP3	1
1.66687e-05	-0.0672806	MRPL48	1
1.69715e-05	-0.0589301	CPEB4	1
1.69931e-05	0.0557508	EPB41L2	1
1.70106e-05	0.0713067	TPGS1	1
1.70596e-05	0.0703446	ZC3H7B	1
1.70917e-05	0.00512094	KLF2	1
1.71447e-05	-0.00523965	MUM1	1
1.71607e-05	0.0957122	OVOL1	1
1.74095e-05	0.0969046	PTPN11	1
1.74429e-05	0.0718993	PKP4	1
1.74524e-05	-0.0933624	KIAA0319L	1
1.74758e-05	0.0630774	RP11-427H3.3	1
1.74815e-05	0.0266292	CSNK1G2	1
1.75478e-05	-0.0216716	LYSMD2	1
1.75666e-05	0.0417075	AP1B1	1
1.75718e-05	-0.066601	SLC22A5	1
1.75735e-05	-0.0440599	GLI4	1
1.78651e-05	0.0666914	F11R	1
1.80857e-05	0.109603	DLC1	1
1.81852e-05	0.0899791	PPP2CB	1
1.82058e-05	0.0944311	SMARCA4	1
1.82211e-05	0.0337837	NCS1	1
1.84683e-05	0.0540933	RRAGC	1
1.85132e-05	-0.0894434	COBLL1	1
1.85868e-05	0.129623	LURAP1L	1
1.92068e-05	0.05238	ARHGAP26	1
1.94886e-05	0.0573267	TAP2.1	1
1.95635e-05	0.0751389	DPP3	1
1.96025e-05	-0.00924809	RNPC3	1
1.97749e-05	0.115051	JAG1	1
1.98218e-05	-0.0440434	OLFM4	1
1.9984e-05	-0.084824	MRPL16	1
2.01989e-05	0.0549201	HPS1	1
2.04303e-05	0.0558382	ZBTB42	1
2.05019e-05	0.0841945	DEGS1	1
2.07198e-05	0.0792935	RTP4	1
2.12514e-05	0.0731957	PRRC2C	1
2.15263e-05	-0.0491118	CTB-50L17.14	1
2.16016e-05	-0.0320914	GAL3ST3	1
2.18969e-05	0.00741565	NHP2L1	1
2.19346e-05	-0.0950225	COX8A	1
2.22779e-05	-0.0781769	H3F3A	1
2.23932e-05	-0.0367512	CALN1	1
2.24429e-05	-0.0946853	GLTSCR2	1
2.24547e-05	-0.0609367	DBP	1
2.25248e-05	0.102047	CCNG1	1
2.28363e-05	0.0605346	TBC1D1	1
2.30812e-05	0.0323916	FOXC1	1
2.31476e-05	-0.0852505	GNG7	1
2.32018e-05	0.0577906	TTC9	1
2.33112e-05	-0.0761648	TMEM251	1
2.35336e-05	0.0627172	CBX6	1
2.35826e-05	-0.0549803	TARBP2	1
2.40262e-05	-0.0496117	CAPN6	1
2.41301e-05	-0.0935819	SERP1	1
2.42901e-05	-0.0684194	SRP14	1
2.45242e-05	-0.0774938	C3orf58	1
2.45565e-05	0.0782925	RNH1	1
2.45693e-05	-0.104009	PRDX4	1
2.4985e-05	0.0856762	ADRM1	1
2.50031e-05	-0.0812454	CTDSPL	1
2.5237e-05	0.0228243	PI3	1
2.5308e-05	-0.0660895	CAPN12	1
2.57668e-05	0.0367131	BIK	1
2.60363e-05	0.0473532	SIK2	1
2.6558e-05	-0.0842359	ITGA2	1
2.70375e-05	-0.0711141	C1QTNF1	1
2.71316e-05	-0.0696207	COMMD9	1
2.74372e-05	0.0885987	RP11-553L6.5	1
2.76071e-05	-0.0860085	RARRES2	1
2.76429e-05	-0.103579	AQP5	1
2.77005e-05	-0.0629203	KBTBD3	1
2.83825e-05	0.0846062	PTS	1
2.85077e-05	-0.0699456	FAM229B	1
2.8551e-05	-0.0590985	SULT1C2	1
2.85683e-05	0.0690406	MYO6	1
2.87185e-05	0.0707951	LPAR2	1
2.89324e-05	-0.0419174	SLC2A11	1
2.94778e-05	0.0878122	VCP	1
2.95687e-05	0.0443414	SLMAP	1
2.97414e-05	0.108521	ID4	1
3.01647e-05	-0.109864	VASN	1
3.04669e-05	0.0851462	TMEM165	1
3.06492e-05	0.0878325	SPSB1	1
3.09665e-05	-0.0793673	CISD1	1
3.13473e-05	0.0729941	CD276	1
3.13662e-05	0.0973292	ARPP19	1
3.23886e-05	0.0552612	ODF3B	1
3.24491e-05	0.053188	KCNK15	1
3.26538e-05	0.0627776	TRAF2	1
3.28672e-05	-0.141618	GMNN	1
3.39296e-05	0.104911	CHDH	1
3.41001e-05	0.0158299	TAF1B	1
3.49897e-05	-0.106972	JADE1	1
3.51938e-05	-0.0257299	FBXO16	1
3.54673e-05	-0.111148	VTCN1	1
3.5581e-05	-0.0228209	CLK1	1
3.56591e-05	-0.0921145	ANP32A	1
3.58144e-05	0.0395844	GRAMD1A	1
3.62052e-05	0.082347	TRADD	1
3.63438e-05	0.0290112	KIRREL	1
3.64255e-05	-0.0823795	SLC6A20	1
3.7237e-05	-0.0759018	RIN2	1
3.8007e-05	-0.0902123	IL1R1	1
3.80513e-05	-0.0357388	ATOH8	1
3.83532e-05	-0.0579254	MBP	1
3.84443e-05	0.0758078	UFD1L	1
3.91463e-05	-0.0648594	DBT	1
3.92195e-05	0.071433	HKDC1	1
3.92765e-05	-0.038773	RTN4IP1	1
3.95614e-05	0.0716198	ESYT1	1
3.96725e-05	-0.0465658	AC073218.2	1
3.9731e-05	-0.106378	HS6ST1	1
3.98763e-05	-0.0775576	COA5	1
3.98877e-05	-0.0520351	MPHOSPH9	1
3.99521e-05	-0.0973693	GGT6	1
4.01255e-05	-0.0688113	NFATC3	1
4.05876e-05	-0.0788233	KCTD12	1
4.09523e-05	-0.0972333	H2AFX	1
4.10611e-05	-0.0569214	ARHGEF3	1
4.19267e-05	0.0378185	DHCR24	1
4.19588e-05	-0.0931183	NME3	1
4.24252e-05	0.0505984	WSB2	1
4.24956e-05	-0.0899885	TPI1	1
4.3623e-05	-0.0632414	HSD17B8	1
4.39916e-05	-0.0760881	PXMP2	1
4.43692e-05	-0.0282622	RP11-84E24.2	1
4.47863e-05	0.00435853	PIK3CA	1
4.49387e-05	-0.0774098	POLR2J	1
4.53239e-05	-0.0585805	MYL6B	1
4.54029e-05	0.102037	ANKRD12	1
4.56416e-05	-0.0763023	RP11-588G21.2	1
4.56638e-05	-0.0799814	LXN	1
4.57997e-05	-0.080527	FAM149A	1
4.6182e-05	-0.0461104	AC073283.4	1
4.62124e-05	-0.109999	ARL4D	1
4.63987e-05	0.0572335	CCDC102A	1
4.64859e-05	0.0717709	FAM177A1	1
4.66531e-05	-0.0868903	IRX3	1
4.69946e-05	-0.0674411	ASB8	1
4.72867e-05	-0.0997479	SMC3	1
4.75821e-05	-0.0888692	ZNHIT1	1
4.86186e-05	-0.0625243	TMEM98	1
4.86324e-05	-0.0821836	FAM129B	1
4.94005e-05	-0.0970268	HEXIM1	1
4.95553e-05	-0.0608807	RPL22	1
4.95779e-05	-0.0645887	PHLDB1	1
4.96052e-05	-0.0708235	FRA10AC1	1
4.99069e-05	0.063832	SLC37A1	1
5.00983e-05	0.0541074	PROCR	1
5.06627e-05	0.0542652	IPO7	1
5.10321e-05	-0.0543162	MCEE	1
5.13431e-05	-0.114588	MAFB	1
5.16018e-05	0.0890929	NMT2	1
5.16096e-05	0.0868331	PITPNB	1
5.16305e-05	-0.0765565	C15orf40	1
5.18108e-05	0.00107392	COTL1	1
5.22911e-05	0.0635564	RAB10	1
5.23896e-05	-0.0702721	HMOX1	1
5.2551e-05	0.0549134	GIPC1	1
5.26752e-05	0.0793573	RASEF	1
5.29646e-05	-0.0798212	SLC2A4RG	1
5.34666e-05	-0.0279968	CTSE	1
5.37257e-05	-0.0951126	SYNE2	1
5.41955e-05	-0.100948	QSOX1	1
5.43656e-05	-0.028342	NWD1	1
5.55955e-05	-0.0781902	ARL3	1
5.56048e-05	-0.0365615	ATXN7L3B	1
5.56949e-05	0.0704746	TOP1	1
5.60421e-05	-0.0830334	SATB1	1
5.63556e-05	0.0978621	CALR	1
5.65745e-05	0.0146268	GEMIN8	1
5.70916e-05	-0.0639782	NHLRC3	1
5.74032e-05	-0.0620924	C1orf210	1
5.84006e-05	0.0352064	KIAA0232	1
5.84149e-05	-0.0755769	CD82	1
5.85876e-05	-0.0550179	KLHDC9	1
5.87032e-05	0.040554	GTPBP1	1
5.87995e-05	-0.0744426	SLC15A1	1
5.90124e-05	-0.0903393	ATP5H	1
5.99833e-05	0.0837669	ZNF217	1
6.03786e-05	0.0793337	H2AFY2	1
6.07394e-05	-0.0577724	RPL13	1
6.11358e-05	-0.0553972	MFSD1	1
6.16253e-05	-0.0209725	PDE11A	1
6.2064e-05	-0.0157795	SLC35B3	1
6.29882e-05	-0.0896305	TALDO1	1
6.31987e-05	-0.0771911	NME4	1
6.41989e-05	-0.0742544	OBSL1	1
6.47128e-05	-0.0687447	ITGAE	1
6.49182e-05	0.063029	HINT1	1
6.5572e-05	0.0743756	MAGI3	1
6.60697e-05	-0.0951348	SCTR	1
6.61815e-05	-0.0274039	PPP2R2B	1
6.63131e-05	0.0658408	SLC12A7	1
6.63946e-05	-0.0578933	RPS15	1
6.67094e-05	0.0745577	PRELID1	1
6.68539e-05	-0.072003	CIR1	1
6.72184e-05	-0.0548186	RPL9	1
6.78552e-05	-0.0863418	KLF9	1
6.79598e-05	0.0819575	ARHGDIA	1
6.84758e-05	-0.0561563	SLC35A1	1
6.90871e-05	0.0469186	B3GNT8	1
6.96938e-05	-0.074108	CCDC14	1
6.987e-05	0.0550538	NLN	1
7.11477e-05	0.046833	SLC52A2	1
7.12713e-05	0.0942111	CCT4	1
7.1309e-05	-0.0498918	SNX21	1
7.32848e-05	-0.0688555	PTAR1	1
7.34816e-05	-0.0614049	RPS6	1
7.42634e-05	-0.0317541	ETV1	1
7.45174e-05	0.0812008	UBE2I	1
7.48009e-05	0.0923157	STOM	1
7.5409e-05	-0.0502143	CMTM8	1
7.57275e-05	0.0806111	EEF2	1
7.64661e-05	0.0836095	CCT3	1
7.67976e-05	-0.0319076	RNF150	1
7.74677e-05	0.0436686	TCF7L1	1
7.86761e-05	-0.0691544	HIBADH	1
7.87241e-05	0.000324709	CSRP2	1
7.97272e-05	0.324827	CCL20	1
8.21787e-05	-0.0494439	HADH	1
8.31422e-05	-0.0225382	ORC4	1
8.33734e-05	-0.0350427	BDH1	1
8.33833e-05	-0.0981064	NUCKS1	1
8.38387e-05	0.0696578	ACER3	1
8.57145e-05	-0.0758043	NUMA1	1
8.59568e-05	0.0217225	DCAF16	1
8.60817e-05	-0.0344568	PPP1R15A	1
8.62234e-05	-0.0908407	MRPS18B	1
8.72002e-05	0.0744424	SH2D3A	1
8.73637e-05	-0.0581298	MED30	1
8.77304e-05	-0.0932368	MUC1	1
8.89211e-05	-0.0814419	TIMMDC1	1
8.89377e-05	0.0754253	KCMF1	1
8.94036e-05	0.00735712	MAP1LC3B	1
8.95458e-05	-0.0332995	ACPP	1
9.00064e-05	0.0808092	DENND2D	1
9.0588e-05	-0.0237156	GPRASP1	1
9.14768e-05	-0.0804278	AASDHPPT	1
9.25506e-05	-0.0173039	TAF10	1
9.25685e-05	-0.0549396	MYEOV	1
9.30673e-05	-0.0504615	ANKZF1	1
9.35326e-05	-0.0883119	CHD9	1
9.40332e-05	-0.0694427	POLD4	1
9.45966e-05	0.113622	ETS2	1
9.4748e-05	0.0693178	HNRNPH1	1
9.48859e-05	-0.0534904	HSD11B1L	1
9.52306e-05	-0.0803545	COX6B1	1
9.52603e-05	0.0824492	MEAF6	1
9.633e-05	-0.0805971	MCCC1	1
9.63913e-05	0.0778326	AMD1	1
9.6504e-05	0.0239903	FAXC	1
9.86322e-05	0.0350257	ZFHX2	1
9.86731e-05	0.0230657	KTI12	1
9.95747e-05	0.0649337	DPM2	1
0.000100431	-0.0585381	PEX6	1
0.000100941	-0.0322022	TSPAN7	1
0.000101302	-0.0474233	GNAI1	1
0.000101523	0.0834411	DCTN2	1
0.000102608	-0.0471735	GNMT	1
0.000103197	-0.0705019	COX7C	1
0.000103874	0.0192327	CTD-2228K2.5	1
0.000103875	0.0778073	TRAF4	1
0.000103949	-0.0438102	EMC4	1
0.000104175	0.0715311	SPTAN1	1
0.000104231	-0.0702046	MFF	1
0.000104628	0.0261734	COL4A1	1
0.00010464	0.0437449	ARSA	1
0.000105488	0.0737786	SLC39A1	1
0.000105842	0.0325216	MYO3A	1
0.000105936	0.0380792	PTRH1	1
0.000106187	-0.0676686	RPPH1	1
0.000106211	0.0468769	UNC13D	1
0.000106881	-0.0589578	ZBED5-AS1	1
0.000107911	-0.0754339	LYRM5	1
0.000108013	-0.0722979	NPNT	1
0.000108555	-0.0996906	BEX4	1
0.000108869	0.0571564	ATXN2L	1
0.000108913	-0.117333	S100A13	1
0.000109242	0.0280581	SLC27A4	1
0.000110943	-0.0880399	PRDX6	1
0.000111947	-0.0974815	CADPS	1
0.000112325	-0.0768213	LMBRD1	1
0.000112839	0.02496	MED27	1
0.000113903	0.0608272	IFNAR2	1
0.000114207	-0.0704311	DDAH1	1
0.000114713	0.0642931	TRAF3	1
0.00011543	-0.11892	MYLIP	1
0.000115764	-0.0627366	HLTF	1
0.000115944	-0.0429133	PIK3C2B	1
0.0001163	-0.0872203	PCMTD1	1
0.000117091	0.0766326	WTIP	1
0.00011716	-0.0456933	SMPDL3A	1
0.000117356	-0.079719	CISH	1
0.000117424	-0.066129	ZBTB8OS	1
0.000117555	0.0398016	RNF207	1
0.000117836	-0.0719529	TCF7	1
0.000117973	0.0383109	GABPB1	1
0.000118004	-0.0487366	FAM63A	1
0.000118069	0.0406461	TEN1	1
0.000118146	-0.0210695	RBBP8NL	1
0.000118767	0.0115208	KLB	1
0.000118781	-0.0419439	2021-09-01	1
0.000118997	-0.0647368	SLC44A3	1
0.000120355	0.080625	PIM1	1
0.000121121	-0.0797634	CISD3	1
0.000121348	-0.0270302	XRRA1	1
0.00012195	-1.02749e-05	SFT2D1	1
0.000124426	0.141124	CRYAB	1
0.000124555	0.0349132	LUC7L	1
0.000125356	-0.0933735	LUC7L3	1
0.000126112	-0.0376596	RAPGEF4	1
0.000126162	-0.0829432	ACVR1B	1
0.000127178	-0.0520562	RTN2	1
0.000127936	0.0723152	DDX39A	1
0.000128525	0.0874936	DSP	1
0.000129789	-0.0607867	ZBED6	1
0.000130225	0.0797024	RELA	1
0.000130815	-0.0771492	PYURF	1
0.000131231	-0.0744063	COQ9	1
0.000131386	-0.0611585	PILRB	1
0.000132152	-0.094278	ZKSCAN1	1
0.000133461	0.0907662	CTBP2	1
0.000134394	0.0457273	ASNA1	1
0.000134422	0.0647225	FBLIM1	1
0.000136205	-0.0730842	POP5	1
0.000136439	-0.062769	ALG5	1
0.000136794	-0.0842136	NDUFC2	1
0.000136923	0.0461939	HUNK	1
0.000137177	0.0904621	H2AFJ	1
0.000137426	0.0457374	HMGB3	1
0.000137769	0.070524	VGLL3	1
0.000137864	-0.0916202	NUPR1	1
0.000138862	0.0356821	VRK2	1
0.000139203	0.0883551	HMGCS1	1
0.000139976	0.08235	ARF3	1
0.000140019	-0.0534535	FAM50B	1
0.000140252	-0.0323632	DPYD	1
0.000140764	-0.0727676	CREG1	1
0.000140796	0.0108641	RABIF	1
0.00014155	0.0128712	EXOC3	1
0.000141605	-0.042	MXI1	1
0.000141718	-0.0571689	KCTD18	1
0.000142114	0.0881996	ANXA7	1
0.000144966	-0.050331	FAM134A	1
0.000146799	-0.0594122	RORC	1
0.000146964	-0.0542226	PAPSS1	1
0.00014823	0.0765874	HNRNPC	1
0.000148311	0.0169932	INPPL1	1
0.0001493	-0.107274	DBI	1
0.000149716	0.0682133	RALY	1
0.000150146	-0.075868	COX7B	1
0.000151045	0.0934725	STX12	1
0.000151968	0.0902811	SLC34A2	1
0.000151987	-0.103552	C1orf63	1
0.000152327	0.0545257	ZNF3	1
0.000152674	-0.0545322	FIBIN	1
0.000152978	-0.0728706	EAPP	1
0.000153043	-0.0693001	POLE4	1
0.000153604	0.0764361	HNRNPA3	1
0.000153874	0.0638501	RHOQ	1
0.000154775	0.011913	RP11-195M16.1	1
0.000154821	-0.0763843	FAM195A	1
0.000155339	-0.050233	NAPA	1
0.000157338	-0.00687521	RBM5	1
0.00015822	-0.151405	MT2A	1
0.000158843	0.0820686	CAMTA1	1
0.000158945	-0.0720383	POLG2	1
0.000159062	-0.0632673	ABCD3	1
0.000159483	-0.079302	ANXA5	1
0.000159626	-0.0678902	LDB2	1
0.000160474	-0.0741918	HMGB2	1
0.000162436	-0.023564	ADHFE1	1
0.000162602	0.0850324	JAK1	1
0.000163163	0.0859426	RASSF9	1
0.000163169	-0.0949624	ALDOA	1
0.000163652	0.069732	PSMD2	1
0.000164685	-0.085773	TMEM141	1
0.000165262	0.0450174	SLC43A2	1
0.000167659	0.0487662	ZBTB20-AS2	1
0.000167744	0.0398457	GAS7	1
0.000168087	0.0611769	EIF2S1	1
0.000168417	0.0691623	IRF6	1
0.000171803	-0.0309963	CHCHD3	1
0.00017236	-0.106011	MT1M	1
0.000174546	0.0292446	KRBA1	1
0.000175371	-0.0714317	PIK3C2G	1
0.000177334	0.0287882	SLC9A7	1
0.000179001	0.0809088	CDC42SE1	1
0.000180336	0.057866	AIFM2	1
0.000181055	-0.0476548	DHRS13	1
0.000182703	0.0607414	GCH1	1
0.000182781	-0.0426505	NAPEPLD	1
0.000183553	0.0786383	B4GALT1	1
0.000184467	-0.00935258	AC106876.2	1
0.000185512	-0.028477	CTA-29F11.1	1
0.000187948	-0.0762129	CKS1B	1
0.000188001	0.0670926	ITPA	1
0.000188015	-0.0826015	LINC00910	1
0.00018878	-0.0481126	TOB1	1
0.00018908	0.0339227	DBNDD1	1
0.000189432	0.0206048	ATP13A3	1
0.0001899	0.0282216	PIP5K1C	1
0.000190117	-0.100868	HEBP1	1
0.000190718	-0.0527055	KCTD3	1
0.000191944	-0.0410887	HHLA3	1
0.000192231	0.0456479	NCF2	1
0.000192394	-0.0838099	HDAC1	1
0.000192918	-0.0804261	NDUFB5	1
0.000193669	0.0852968	YBX3	1
0.000193851	0.132313	YPEL5	1
0.000194046	-0.0720449	BTBD7	1
0.000194396	0.0286933	PSMA6	1
0.000194812	-0.0375654	TRAP1	1
0.000195002	-0.0965228	PLEKHS1	1
0.000197713	-0.040236	C6orf57	1
0.000198324	-0.0694027	C4orf19	1
0.000198607	0.035813	IKBKE	1
0.000200162	-0.0612873	RPL34	1
0.000202253	0.0819672	ABCF1	1
0.000202595	-0.0388658	ZNF219	1
0.000203036	0.0466122	AC093673.5	1
0.000206127	-0.0895501	DAP	1
0.000207218	-0.0407142	KIAA0586	1
0.000207927	-0.0813763	SSR1	1
0.00020968	0.0439728	ANKRD6	1
0.000210614	0.0190163	ARHGEF18	1
0.000210768	0.0492343	KCTD11	1
0.000213169	0.0699413	LA16c-380H5.5	1
0.000213495	-0.058004	SUCLA2	1
0.000214054	-0.0536934	CD302	1
0.00021467	-0.0430873	DEGS2	1
0.000214772	0.0695919	HLA-C	1
0.000215302	-0.0368169	CNPY4	1
0.000216369	-0.0479576	SPEF2	1
0.000216402	-0.0198202	PDZK1	1
0.000217164	0.0554818	NF2	1
0.000217791	-0.0660616	POLR2F	1
0.000218738	-0.0861852	ALKBH7	1
0.000218906	-0.0823093	OSBPL9	1
0.000219122	-0.0428388	LINC00992	1
0.000220234	-0.133119	DDIT3	1
0.000221433	0.101694	GSTM3	1
0.000222337	-0.0637573	SPATA6	1
0.000224892	-0.0216469	ASMTL	1
0.00022571	-0.034669	ALDH5A1	1
0.000225958	-0.00470233	CECR5	1
0.000226213	-0.0639248	TMEM218	1
0.000226247	-0.0698696	NDUFA3	1
0.00022911	-0.0888334	SEC62	1
0.000229671	0.0466855	RAI14	1
0.000230659	0.0784959	ACTR3	1
0.000231034	0.0667911	ZNRF1	1
0.000231101	0.0541338	STRN	1
0.000232688	-0.0688385	RIC3	1
0.000233241	-0.0461323	RINL	1
0.00023388	-0.0765979	TMEM219	1
0.000235544	0.0536665	MCUR1	1
0.000235863	0.0601186	FNDC4	1
0.000236705	-0.0545865	STARD13	1
0.000237226	-0.0378777	ACADL	1
0.000237872	-0.0955833	S100A1	1
0.00023857	0.0447436	PPAN	1
0.000239162	-0.0580269	PDK2	1
0.000239475	-0.0505292	C21orf59	1
0.000242008	-0.0794339	COX6C	1
0.000243055	-0.0527829	SHISA2	1
0.000243459	-0.0632119	SURF1	1
0.000246122	-0.0524053	RPS24	1
0.000246285	-0.0758515	MPST	1
0.00024721	0.0545761	COL4A2	1
0.000247462	0.0394179	WIPF3	1
0.000248951	-0.0521962	SMIM10	1
0.000249981	-0.0105825	SLC35F3	1
0.000251602	0.0645234	CD40	1
0.000252499	-0.0657142	CCDC66	1
0.000253916	0.0667932	IFNAR1	1
0.000257664	0.0381022	MSL3	1
0.00025837	-0.0418518	CACNB2	1
0.000260243	-0.0848531	TMCO1	1
0.000261293	-0.0722514	ALKBH5	1
0.000265873	0.0189561	WNT3	1
0.000266838	-0.0154648	WDR91	1
0.000268523	-0.0791931	TPMT	1
0.000269785	-0.0888634	SLC25A37	1
0.000269992	0.0797224	ITGA5	1
0.000272553	0.0789018	TMEM51	1
0.000273711	-0.0742805	MAGED1	1
0.000274564	-0.0104818	EGR1	1
0.000278694	0.0415823	PTPN21	1
0.000281143	-0.0311106	ISG20	1
0.000281157	0.0578339	ABI1	1
0.0002819	-0.0473946	PTK7	1
0.000284752	-0.134983	CA2	1
0.000285671	0.0793758	PSMD7	1
0.000286476	0.0526231	MAPK1IP1L	1
0.000287581	-0.046561	THAP7	1
0.00028867	-0.0210187	TSC2	1
0.000289377	0.0911192	PNPLA2	1
0.000290474	-0.0727274	TEX264	1
0.000291102	-0.0710671	RNPEP	1
0.000291267	-0.0499411	FAU	1
0.000291444	-0.0709923	DIRC2	1
0.000293921	-0.053596	IFIT1	1
0.000294049	-0.0803098	PRDX5	1
0.000294459	-0.0593734	UBR2	1
0.000298901	-0.0721889	PDE8B	1
0.000300747	0.0172608	RBP2	1
0.000301149	0.0727542	SFPQ	1
0.000303342	-0.0906965	SMIM22	1
0.000304004	0.0717528	CALM2	1
0.000304075	-0.043781	MNX1-AS1	1
0.000305715	-0.0516742	SIRT5	1
0.000305838	0.037034	HDX	1
0.000306071	0.0184004	CCNT2	1
0.000308788	-0.0585216	GOLIM4	1
0.000311091	-0.0195852	RAB3A	1
0.000313961	-0.0611555	SERF2	1
0.000315287	0.034603	ZDHHC23	1
0.000317441	0.0583479	EPT1	1
0.000321074	0.0542364	LAMTOR2	1
0.000321558	0.0512383	YWHAG	1
0.000322188	0.0522374	FOXA3	1
0.000324549	-0.0779786	ETV4	1
0.000324555	0.0793919	PLP2	1
0.000325159	0.0697173	NDUFV2	1
0.000328247	0.0824857	MAL2	1
0.00033121	-0.0546602	DEPTOR	1
0.000331219	-0.0210739	NME9	1
0.000333215	0.0239709	SPATA24	1
0.000334978	0.0761223	NONO	1
0.000337244	-0.0660656	PLAU	1
0.000337952	-0.0821399	CITED4	1
0.000344344	0.0711787	C1RL	1
0.000346783	-0.0671525	HSD3B7	1
0.000347286	-0.0586352	SQRDL	1
0.000347594	0.0735215	C1orf198	1
0.000350316	-0.00160271	CSNK1G1	1
0.000350947	0.0508179	QTRTD1	1
0.000354097	-0.0818087	DSEL	1
0.00035512	-0.0339495	RP11-977G19.11	1
0.000355152	-0.0550948	TWF1	1
0.000356507	-0.0795177	BEX5	1
0.00035711	-0.0914204	MEIS1	1
0.000359144	0.0142217	DSG2	1
0.000360624	-0.102863	SEPW1	1
0.000361058	-0.0443968	RP11-108M9.4	1
0.000361108	0.0276437	GJB2	1
0.000362309	0.0309997	TEX10	1
0.000363979	0.0770434	STX4	1
0.000365346	0.0792497	SYNCRIP	1
0.000365743	-0.034977	CUEDC1	1
0.000366123	-0.0558188	TCAIM	1
0.000370135	0.00575921	CAMSAP3	1
0.000370551	0.0383158	FAM65A	1
0.000373092	0.0485348	DIAPH2	1
0.000373611	0.0925756	MAP3K13	1
0.000375348	-0.0264397	SLC2A2	1
0.000377885	-0.0623918	ETV5	1
0.000377992	-0.062784	CDKN2C	1
0.000378795	-0.0491221	CCHCR1	1
0.000383033	0.0753937	CCT8	1
0.000384587	0.0536153	CCNL1	1
0.000384667	-0.0703479	HP1BP3	1
0.000386121	0.0730713	CCT5	1
0.000386417	0.0888606	SVIL	1
0.000386423	-0.0494788	TTTY14	1
0.000389758	-0.0371033	PTP4A3	1
0.000390711	-0.0613135	CMSS1	1
0.000390723	-0.0607496	TCTN1	1
0.000394278	0.0478593	BTN2A2	1
0.00039496	0.0524304	RRS1	1
0.000396037	-0.0633287	DPCD	1
0.000398484	-0.0597505	ZNF444	1
0.000399944	-0.0659451	DCAF11	1
0.000400328	-0.057304	CRBN	1
0.000402527	0.0527147	INSIG1	1
0.000404286	-0.057879	ANKMY2	1
0.000406222	-0.0798476	GPI	1
0.000407092	-0.0590096	FOXN3	1
0.000414236	0.0620464	TSG101	1
0.000414934	0.0754468	CYP3A5	1
0.000418874	-0.0760325	RERE	1
0.000419228	-0.105574	RARRES3	1
0.000422458	0.0702273	TM2D3	1
0.000423842	-0.0685435	TTC19	1
0.00042892	0.0613114	FAM134B	1
0.000429449	0.0438915	TEAD2	1
0.000433052	-0.0267208	RP11-279F6.1	1
0.000438148	-0.0213824	AC004540.4	1
0.000438789	-0.0402777	KCNG1	1
0.000439951	0.0111757	CACNG3	1
0.000443181	0.0617965	EIF4H	1
0.000445762	0.0479377	DYNLT3	1
0.000447237	0.0274262	MTMR1	1
0.000448653	0.0243784	TSPAN17	1
0.000451964	-0.0764899	SMDT1	1
0.000452591	0.0501678	MFSD12	1
0.00045481	-0.0715902	PBXIP1	1
0.000455744	0.0136765	MGRN1	1
0.000456121	-0.0580646	ZNF511	1
0.000456648	0.0603418	HPD	1
0.000458733	-0.0310527	LYPD6B	1
0.000459136	0.0221306	TNFAIP8L1	1
0.000460003	0.0488981	PTPRK	1
0.000461286	0.0683043	SPATA13	1
0.000462278	0.0454821	PNO1	1
0.000464476	0.0252703	FAM105B	1
0.000466253	-0.0373898	KIAA1715	1
0.000466405	-0.0848877	MALL	1
0.000467366	0.0723051	GTF3C6	1
0.000473484	0.0189581	DDX59	1
0.000474036	-0.0439855	TMEM53	1
0.000474765	-0.0201447	BBOX1	1
0.000475766	-0.0852314	FAM3B	1
0.000476966	0.0270006	TBC1D22B	1
0.000477275	-0.00434745	GLRX2	1
0.000483803	0.0254474	INF2	1
0.000484593	0.0138523	DENND6B	1
0.000492451	-0.0244343	AP001372.2	1
0.000494343	-0.0517524	ZADH2	1
0.000494366	-0.0410471	MT-ND6	1
0.000496239	-0.0380811	PCTP	1
0.000497878	-0.0762128	SUMO1	1
0.000503306	0.0608368	C7orf49	1
0.000505706	-0.065197	SLC25A36	1
0.00050604	-0.034989	TRO	1
0.000506102	-0.0537804	DHTKD1	1
0.000509425	0.0165521	GBE1	1
0.000509973	-0.0626694	SERINC2	1
0.000512284	-0.0663334	GOLPH3L	1
0.000514928	-0.0717005	PLD3	1
0.000516729	-0.065877	DPYSL2	1
0.000519606	0.0365579	PAK1IP1	1
0.000524147	0.0532401	MX1	1
0.000526435	-0.0775895	B4GALT4	1
0.000528261	0.0480854	RBM15B	1
0.000531093	-0.0187751	RP5-1086K13.1	1
0.000532349	-0.0775325	NDUFB7	1
0.000532634	-0.0390733	BLOC1S2	1
0.000537757	0.0451172	SETD9	1
0.000539634	-0.0484007	ATAD1	1
0.000539666	-0.0160749	EMP3	1
0.000541978	-0.0590727	ARV1	1
0.000542425	-0.0870157	BHLHE40	1
0.000542691	-0.0663748	NDUFB6	1
0.000547966	-0.0783987	C8orf47	1
0.000548996	-0.0583466	VWA5A	1
0.000552606	-0.139287	CYR61	1
0.000554785	0.0648142	ARPC2	1
0.000555098	0.0664476	TMCO3	1
0.000556403	-0.0651538	LSM10	1
0.000559831	-0.0837655	ADAMTS9	1
0.000560062	-0.0524038	BIVM	1
0.00056189	-0.031359	NME7	1
0.000561926	-0.0723467	P4HTM	1
0.000562595	-0.0533175	C6orf203	1
0.000564885	0.0197728	UHRF1BP1	1
0.000567624	-0.0425186	DMTF1	1
0.000569857	0.00519671	RP11-83A24.2	1
0.000571866	-0.0443851	RP11-173B14.5	1
0.000578378	-0.0379974	ERLEC1	1
0.000578685	0.0484784	KPNA2	1
0.00057916	-0.0274077	XXcos-LUCA11.4	1
0.000579767	-0.0810251	LAMB3	1
0.000580233	-0.0387869	PKIG	1
0.000584268	-0.0279156	KANSL1-AS1	1
0.000584483	-0.0645917	MPZL2	1
0.00058982	-0.0564262	LPCAT2	1
0.000592883	0.0228822	RNF8	1
0.000593141	-0.085175	RGS3	1
0.000597554	-0.0254707	GPX7	1
0.000600398	0.0760733	NUB1	1
0.000602875	-0.00896183	PLIN1	1
0.000602875	-0.00783655	LINC00864	1
0.000602875	-0.00835598	ALG1L	1
0.000605938	-0.0463585	ATP13A4	1
0.000606317	-0.077657	PRDX3	1
0.000607296	0.0408175	PPP2R1B	1
0.000611677	0.0514143	RFX5	1
0.000612781	-0.0549026	DUSP23	1
0.000614934	-0.0692173	SGSM3	1
0.000615553	-0.0654027	SMIM20	1
0.000617234	-0.0718338	OCIAD1	1
0.000621428	0.0947193	BCL10	1
0.000625499	0.0601768	SPIRE1	1
0.000626963	-0.0395148	RP11-392P7.6	1
0.000627222	-0.0506693	FTO	1
0.000628503	0.00744747	TTLL12	1
0.000632319	-0.0210915	IGSF5	1
0.000650214	-0.0554143	MRPL2	1
0.000650721	-0.0682356	PSIP1	1
0.000654237	-0.0337044	RP11-326I11.3	1
0.000658135	-0.0441229	ZFP14	1
0.000658389	-0.0784717	UQCR11.1	1
0.000660565	-0.0464287	LETM2	1
0.000661763	-0.0577677	PCLO	1
0.000663079	-0.0799724	NDUFA12	1
0.000664483	0.0692118	GSTO1	1
0.000669757	0.0430816	S100A14	1
0.000670363	-0.0451914	CYP4X1	1
0.000671175	0.0780611	PBRM1	1
0.000671694	0.0267536	MB21D2	1
0.000672027	-0.0456624	NUDT7	1
0.000673495	0.0167233	QSOX2	1
0.000675815	0.00661992	GABBR1	1
0.000676262	-0.0410457	FBXL3	1
0.000679584	-0.0628658	COX11	1
0.000682863	0.0173348	KATNAL1	1
0.000683313	-0.0168227	KIAA0020	1
0.000685163	-0.0416225	HIST1H4E	1
0.000686611	-0.0393708	NEIL1	1
0.000688277	-0.0262282	HSH2D	1
0.000688426	-0.0164065	FAM173B	1
0.000689172	0.0430661	GNL2	1
0.000689315	0.0275684	DOT1L	1
0.00069042	-0.013778	CHCHD6	1
0.000692746	-0.0461603	MLYCD	1
0.00069623	0.0743627	LRRC42	1
0.000696329	-0.023308	ARFIP1	1
0.000697264	0.0342517	SAMD1	1
0.000698031	-0.0458985	SLC2A1	1
0.000699502	0.0411351	BPHL	1
0.000699709	0.0058688	PRPF40B	1
0.00069988	0.073461	ARC	1
0.000701731	-0.0156769	ZNF524	1
0.000701977	0.0257969	MYO9B	1
0.000701985	-0.0722086	CDC26	1
0.000702393	0.0758554	CAPNS1	1
0.000704194	0.0860934	COMT	1
0.000704757	0.0412493	LTV1	1
0.00070729	-0.0568186	CTDSP2	1
0.000710457	0.00468848	LIPT1	1
0.000714877	0.0218213	PNRC2.1	1
0.000715625	-0.0640544	MUC15	1
0.000717373	-0.053423	PIGV	1
0.000717769	-0.0732529	C10orf32	1
0.000721349	0.0366439	ARGLU1	1
0.000721708	-0.051389	ISOC2	1
0.0007266	0.0281985	PTPN9	1
0.00072721	0.0694195	DYNLL1	1
0.000732247	-0.0607674	DGCR6L	1
0.000734479	0.0493059	USB1	1
0.000736523	0.0625746	RQCD1	1
0.000736667	-0.0261993	FN3K	1
0.000738139	-0.0385223	HERC3	1
0.000744282	-0.0585292	TIMP2	1
0.000749485	-0.0701756	TSPO	1
0.000751368	0.0283534	RAB21	1
0.000751501	-0.0565444	RPL6	1
0.000753321	-0.0215834	APBB3	1
0.000756227	0.0358516	MSRB3	1
0.000756332	0.0483935	ILF3	1
0.000757173	-0.0414764	PPIH	1
0.000763756	0.0620763	CLIP1	1
0.00076547	0.0713369	TMEM56	1
0.000766735	-0.0716888	GIPC2	1
0.00076705	0.06339	PLOD3	1
0.0007691	-0.0730091	KCNQ1	1
0.00077001	0.0532707	SMIM12	1
0.000770104	-0.00610062	ST13	1
0.000772469	-0.0312951	GLA	1
0.000775227	-0.0537603	MATN2	1
0.000775349	-0.0721054	PMVK	1
0.000775986	-0.0747946	ARMCX3	1
0.000778705	-0.0854513	SYNE1	1
0.000779328	0.0794997	KPNB1	1
0.000781779	-0.0388342	ZNF816	1
0.000783335	0.0512515	UBTD2	1
0.000785523	0.00133554	TMEM220	1
0.000787511	-0.0542821	TNFSF12	1
0.000789638	0.0382875	VAV2	1
0.000791064	-0.0671282	ATP5J	1
0.00079275	0.0348354	C12orf5	1
0.000794307	0.129174	HSPA6	1
0.000797137	-0.0539108	RPL27A	1
0.000797253	-0.0537099	DPP4	1
0.000800989	0.0698097	CXCL2	1
0.000803458	0.0662696	ARL8A	1
0.000805654	0.0403401	PGD	1
0.000806597	-0.0693462	MSRB2	1
0.000807751	-0.0224801	PIAS4	1
0.000807964	-0.0475851	FOPNL	1
0.000808894	-0.0630341	PITHD1	1
0.000809257	-0.0259545	PPM1B	1
0.000809437	-0.00668399	ZNF667	1
0.000810717	-0.0306151	CALML4	1
0.000811556	0.0403668	MACF1	1
0.000811775	-0.0470043	COASY	1
0.000812792	-0.0737382	FBXO9	1
0.000814064	-0.104571	MT1G	1
0.000814726	-0.0462494	DZIP1L	1
0.000816492	-0.0103263	MTA1	1
0.000820548	0.0617736	BLZF1	1
0.000822894	-0.0606997	CWF19L2	1
0.000837075	0.0593804	RANGAP1	1
0.000841148	0.0354473	EIF4E3	1
0.000842847	0.0584445	ARID5A	1
0.000849205	0.0778588	AGRN	1
0.000851736	-0.0470423	CARKD	1
0.000853438	-0.0465401	PDE5A	1
0.000854213	0.037225	ELOVL5	1
0.00085659	-0.0300357	RP11-254F7.3	1
0.000863037	0.0768248	NFE2L2	1
0.000863866	0.0580196	HNRNPR	1
0.000864291	0.0598804	SPINT2	1
0.000865073	0.0530092	HDGFRP3	1
0.000866672	-0.0409775	RP11-285F7.2	1
0.000866701	0.0462739	CS	1
0.000873087	-0.0588829	NR1D1	1
0.00087554	-0.0609362	ATP5G1	1
0.000876365	0.0743437	NUDT3	1
0.000876759	-0.0310255	ZNF846	1
0.000877214	0.0112872	PHRF1	1
0.000883356	-0.0132112	PIGZ	1
0.000886545	-0.058019	ARL5A	1
0.000890773	-0.0736215	HDLBP	1
0.000896143	-0.00921022	FUT2	1
0.000896143	-0.00830709	CPB2	1
0.000896366	0.0724517	RHEB	1
0.000896901	-0.024856	NSL1	1
0.000898577	0.0443423	CKMT2	1
0.000901593	0.0360504	PRR7	1
0.000901664	-0.031282	ANKS3	1
0.000907881	-0.0513233	RP11-304L19.5	1
0.000908043	0.0566501	FZD6	1
0.000909071	0.060137	IMPAD1	1
0.000909579	-0.0628338	METTL23	1
0.000911696	0.012611	CTC-573N18.1	1
0.000916333	0.059938	TMEM87A	1
0.000918011	0.0445913	MTMR12	1
0.000921948	-0.0193426	LINC01024	1
0.00092208	0.0538165	VHL	1
0.000923764	0.0687535	MRPL18	1
0.000924363	0.0712214	SET	1
0.000926859	0.0220336	KIAA1524	1
0.000930042	0.0495197	KREMEN1	1
0.000932143	-0.026445	MMEL1	1
0.00093281	0.0147075	SRRM3	1
0.000934151	-0.0431434	SMU1	1
0.000935343	-0.0441344	MAGIX	1
0.000940099	-0.0774836	UGP2	1
0.000940843	-0.000303371	PTCD2	1
0.000941823	0.0792505	CTSZ	1
0.000944138	-0.0738288	BLOC1S1	1
0.000944497	-0.0421879	WDR54	1
0.000945432	0.0394658	BAIAP2L1	1
0.000949629	-0.0511625	ZC3H6	1
0.000949995	-0.055512	IFI6	1
0.000951331	0.045778	CDKN2B	1
0.000952482	0.0485877	SEH1L	1
0.000955463	-0.0259042	SNORD3D	1
0.000956897	-0.0452221	MPG	1
0.000960082	-0.0118147	TVP23B	1
0.00096332	-0.0521932	MNS1	1
0.000963329	0.0229851	NFE2L1	1
0.00096337	-0.0352369	STRADB	1
0.000965965	0.0671327	RNPS1	1
0.000966131	0.0761232	SYNPO	1
0.000966842	0.0232057	RP11-820I16.4	1
0.000967127	-0.0677143	IL13RA1	1
0.000968883	-0.0536021	RP11-485G4.2	1
0.000970762	-0.0469172	GGT7	1
0.000973634	0.018341	MICAL1	1
0.000976465	-0.0643608	GNG11	1
0.000977353	0.00458769	ODC1	1
0.000979246	-0.0353862	SEC61A1	1
0.000989843	0.0916582	RPL22L1	1
0.000990684	-0.0348399	DTWD2	1
0.000992636	-0.0295571	URGCP	1
0.000993782	0.0331092	MAST4	1
0.00100333	0.0705529	ZBTB43	1
0.00100524	-0.0382338	SMAP2	1
0.00100553	0.0389394	SIAH1	1
0.00100608	0.012093	MTG2	1
0.00100766	-0.0591301	EIF3K	1
0.00100932	0.0346563	NAV2	1
0.00101087	-0.0424339	SCRN3	1
0.00101477	-0.0769149	MRPS26	1
0.00101586	0.0457172	PVR	1
0.00101773	-0.0258761	FAAH2	1
0.00101941	-0.0152728	TCEB3	1
0.00101951	-0.054236	TRPT1	1
0.00102025	0.0705825	MAPRE1	1
0.00102386	-0.0423919	C20orf24	1
0.00102739	0.0464513	FAM89B	1
0.00102991	0.0139656	SLC43A3	1
0.00103135	-0.0263979	PCID2	1
0.00103638	-0.0311377	GPX8	1
0.00103837	-0.0775145	MTIF3	1
0.00104113	0.0453841	UIMC1	1
0.0010432	-0.0331296	RDH13	1
0.00104554	0.0677528	ARPC5	1
0.00104881	-0.0372914	ACADSB	1
0.00104956	-0.0735592	TGOLN2	1
0.00105682	0.0589936	ACIN1	1
0.0010586	-0.0478235	KIAA0430	1
0.00106237	-0.0280419	FTSJ2	1
[truncated: 11,972 more rows]

## Sheet: DE_genes_ductal_c2
p_val	avg_logFC	gene_name	seurat_cluster
1.32803e-191	-1.06498	NFKBIA	2
8.32513e-187	-1.46501	ATF3	2
1.19159e-147	-1.09263	KLF6	2
5.061e-109	-1.19104	NCOA7	2
4.4112e-108	-0.685494	JUND	2
1.09928e-104	-0.668705	HSP90AB1	2
6.12171e-103	-0.913296	PPP1R15A	2
9.33157e-97	-0.866475	FOS	2
6.20737e-93	-0.946787	FOSB	2
2.06713e-92	-0.776176	DUSP1	2
1.12397e-86	-0.944029	MYADM	2
3.64687e-86	-0.591021	HSP90AA1	2
4.44571e-86	-0.910763	MIR24-2	2
7.27359e-85	-0.501393	ACTB	2
2.57588e-84	-0.736257	HSPA1B	2
2.08479e-83	-0.917733	EGR1	2
1.72695e-81	-1.01072	BTG2	2
2.48545e-81	-0.622858	PNRC1	2
1.36598e-80	-0.723657	RHOB	2
1.39509e-80	-0.667899	HSPA8	2
3.11399e-80	-0.352509	EIF1	2
1.02976e-73	-0.832059	BBC3	2
1.57304e-72	-0.748031	MAFF	2
4.28937e-72	-0.603346	LMNA	2
1.22915e-71	-0.614634	MCL1	2
3.18909e-69	-0.732735	HSPB1	2
4.66231e-69	-0.63621	DNAJA1	2
1.7606e-68	-2.01188	IL8	2
2.20829e-67	-0.840942	IER2	2
2.49586e-67	-0.779441	CREB5	2
1.25311e-65	-0.947508	CXCL2	2
1.67171e-65	-0.847708	TNFAIP3	2
5.31309e-65	-0.625259	CSRNP1	2
8.80569e-65	-0.708482	TRIB1	2
1.96727e-63	-0.895739	KLF4	2
1.52626e-62	-0.569383	ZC3H12A	2
1.81454e-62	0.567146	TSPAN8	2
7.4461e-62	-0.45265	ACTG1	2
8.05141e-62	-1.05445	KLF2	2
9.26945e-62	-0.635168	JUN	2
1.15101e-61	0.522528	FXYD2	2
9.2083e-60	-0.730633	MAP1LC3B	2
1.07581e-59	-0.702003	DNAJB1	2
1.47522e-59	-1.06865	GADD45A	2
3.65645e-59	-0.606232	RAB32	2
6.04198e-59	-0.666862	TACSTD2	2
2.81212e-57	-1.06868	CXCL3	2
5.49453e-57	-0.801006	HSPA1A	2
7.38936e-56	-0.692808	CLDN4	2
1.11663e-55	-0.657673	NFKBIZ	2
2.27392e-55	-0.692396	CLDN1	2
4.006e-54	-1.06583	CD83	2
9.44907e-53	-0.546898	SERTAD1	2
2.05671e-52	-0.742978	NUAK2	2
9.22234e-52	-0.610782	DUSP5	2
1.06411e-51	-0.615384	IRF1	2
1.26819e-49	-0.552009	NEDD9	2
2.51558e-48	-0.605267	WEE1	2
4.78331e-48	-0.66488	LDLR	2
9.57886e-47	-0.51154	UBB	2
1.08983e-46	-0.993223	CCL2	2
3.37255e-46	-0.631878	NR4A1	2
3.53154e-46	-0.810297	CYR61	2
1.19533e-45	-0.470027	SNHG12	2
1.34339e-45	-0.505881	SDC4	2
1.82539e-45	0.335132	ANXA4	2
4.74575e-45	-0.47016	H3F3B	2
1.8979e-44	-0.883204	CXCL1	2
5.71871e-44	-0.529131	HSPH1	2
1.12211e-43	-0.489933	SQSTM1	2
1.58817e-42	-0.579235	ZFP36	2
1.61126e-42	1.14631	SLPI	2
3.56086e-42	-0.381289	PLK3	2
3.81832e-42	-0.739823	GBP1	2
3.3112e-41	0.371578	POLR2L	2
8.71446e-41	-0.462802	ARL5B	2
3.43185e-40	-0.410264	CCNL1	2
4.36635e-40	-0.522747	CFL2	2
9.91245e-40	-0.692171	RASD1	2
1.42698e-38	-0.568462	DDIT3	2
3.04094e-38	-0.432719	KDM6B	2
6.15194e-38	0.426126	CLDN10	2
1.67244e-37	0.722145	AMBP	2
2.24804e-37	-0.657293	DNAJB4	2
8.16096e-37	-0.44441	PMAIP1	2
3.35623e-36	-0.476605	SOCS1	2
1.3894e-35	0.327235	CLU	2
1.67834e-35	0.692404	GSTA1	2
1.76331e-35	0.812628	GC	2
2.20304e-35	0.249177	SRP14	2
7.57487e-35	0.300259	HMGB1	2
1.14817e-34	-0.724087	IL32	2
4.69197e-34	-0.418249	RIPK2	2
1.36861e-33	-0.395147	RHOV	2
3.24472e-33	-0.419156	HSPB8	2
7.54898e-33	0.366523	CYSTM1	2
8.1541e-33	-0.472907	ZFP36L1	2
8.80729e-33	0.296084	PEBP1	2
1.5882e-32	-0.436876	CDKN1A	2
1.61025e-32	-0.447271	TNFRSF12A	2
5.63506e-32	-0.539913	RAB11FIP1	2
2.48468e-31	0.257758	TMEM59	2
2.5854e-31	-0.350565	UBC	2
2.5936e-31	-0.43147	JUNB	2
3.52356e-31	0.602743	ALB	2
4.97257e-31	0.441015	PPP1R1B	2
2.84798e-30	0.383737	TCEA3	2
3.49915e-30	0.336246	CTSH	2
3.67588e-30	-0.57285	ICAM1	2
7.87478e-30	-0.33362	ITPKC	2
2.08386e-29	0.225123	GNAS	2
3.26507e-29	-0.388632	ODC1	2
3.34303e-29	0.675447	LGALS4	2
3.76952e-29	-0.469207	CD44	2
3.91122e-29	-0.441291	IER5	2
5.0179e-29	-0.285966	DUSP8	2
5.55988e-29	-0.526742	BMP2	2
7.47143e-29	-0.674315	RCAN1	2
9.7325e-29	-0.501763	NCEH1	2
1.00243e-28	-0.311788	DUSP10	2
2.11928e-28	0.235945	TCEB2	2
2.48158e-28	-1.01783	GDF15	2
3.00995e-28	-0.548531	TM4SF1	2
3.01125e-28	0.310386	HMGN3	2
3.16452e-28	0.291724	SCP2	2
4.33026e-28	-0.403522	TSC22D1	2
5.71817e-28	-0.399868	PIM3	2
8.02661e-28	0.268585	PRDX2	2
8.90652e-28	-0.68265	CTGF	2
1.07636e-27	0.218711	H3F3A	2
1.18183e-27	-0.316187	FAM53C	2
2.04676e-27	0.345408	GATM	2
2.50462e-27	-0.238725	MAP3K8	2
2.7578e-27	-1.17525	FSTL3	2
3.12934e-27	-0.489356	SERPINH1	2
7.96542e-27	-0.341523	FAM133B	2
2.63974e-26	-0.250278	DDX5	2
2.83291e-26	-0.540002	BIRC3	2
4.66297e-26	-0.359625	UBE2S	2
6.66194e-26	0.258363	CD81	2
6.90981e-26	0.27085	ATP5G1	2
8.33637e-26	-0.309206	REL	2
9.01988e-26	-0.549521	BAG3	2
9.92608e-26	0.450106	MT1E	2
1.01988e-25	0.259369	DAD1	2
2.54938e-25	0.193159	NACA	2
2.96568e-25	-0.34093	TIPARP	2
4.49266e-25	-0.477553	NEAT1	2
6.49152e-25	0.487283	NOSTRIN	2
7.37931e-25	-0.589293	H1FX	2
7.73961e-25	-0.296377	NFKBIE	2
8.23557e-25	0.300034	SELENBP1	2
9.32698e-25	0.203585	SERF2	2
1.05535e-24	0.268354	NDUFA2	2
1.48547e-24	0.214559	ITM2B	2
2.15142e-24	0.275657	UQCR10	2
4.225e-24	-0.641097	TNFAIP2	2
4.8107e-24	0.245146	PPCS	2
4.93685e-24	-0.256345	TSC22D2	2
7.30437e-24	-0.441685	DDIT4	2
7.735e-24	-0.339663	APOBEC3B	2
7.92109e-24	-0.469903	THBS1	2
9.42784e-24	-0.303208	NFKB2	2
1.12446e-23	0.270748	CYB5A	2
1.35427e-23	-0.345482	HBEGF	2
1.38941e-23	-0.290301	TRA2A	2
1.79659e-23	0.162298	RPS3A	2
2.44209e-23	0.22223	NDUFA4	2
2.81385e-23	-0.3847	SRSF7	2
3.90743e-23	0.300971	KIF12	2
4.12799e-23	-0.343498	GATA6	2
4.21164e-23	-0.544129	SOD2	2
4.53806e-23	-0.522026	RRAD	2
6.37137e-23	0.228953	SKP1	2
9.81426e-23	0.258297	DDT	2
1.02341e-22	-0.552299	PDLIM3	2
1.16141e-22	0.211948	COX7C	2
1.40262e-22	-0.387842	DNAJA4	2
1.47205e-22	0.282489	GNG11	2
1.48708e-22	0.21936	PRDX5	2
1.49365e-22	0.2247	PARK7	2
1.61585e-22	-0.683521	PTX3	2
2.00214e-22	0.229913	LAPTM4A	2
2.29893e-22	-0.338347	BHLHE41	2
2.42968e-22	-0.402443	MRPL18	2
2.52668e-22	0.248669	C14orf2	2
2.60538e-22	-0.481898	BAMBI	2
2.85159e-22	-0.36711	PHLDA2	2
3.24668e-22	-0.304606	PVRL2	2
3.37205e-22	0.241141	ATP5J2	2
3.6773e-22	0.268469	ATPIF1	2
3.97257e-22	-0.275296	PPP1R15B	2
4.6351e-22	0.19749	MT-CYB	2
9.80671e-22	-0.246466	AC140912.1	2
1.67516e-21	0.154448	RPL13	2
2.04788e-21	-0.327585	TPM4	2
2.25986e-21	-0.278582	BTG3	2
2.32827e-21	-0.40208	NRARP	2
2.56137e-21	-0.434095	MYH9	2
3.02002e-21	-0.302976	ZFAS1	2
3.62567e-21	-0.339252	SNHG8	2
3.6622e-21	0.272566	S100A13	2
5.28858e-21	0.237729	UQCRQ	2
5.86744e-21	-0.269473	DLC1	2
6.41363e-21	0.323069	SERPING1	2
6.82273e-21	0.356634	CFH	2
6.84372e-21	0.262803	TST	2
7.4508e-21	0.22579	COX14	2
8.61166e-21	-0.134484	FOSL1	2
1.22497e-20	-0.247621	EHD4	2
1.36366e-20	0.194673	PFDN5	2
1.48815e-20	-0.230654	ACTN4	2
1.57836e-20	0.274254	LUC7L3	2
1.87817e-20	0.266705	RBP1	2
1.90831e-20	0.251539	MUC1	2
3.50574e-20	0.306012	SERPINA5	2
3.85038e-20	0.240616	TECR	2
4.09774e-20	0.194056	HINT1	2
4.89002e-20	0.257927	TFPI	2
5.86807e-20	0.233851	LSM3	2
6.15933e-20	-0.374671	TAGLN2	2
6.36331e-20	0.265455	HSD17B11	2
6.74643e-20	0.250224	PRDX1	2
7.25168e-20	-0.218285	MIR22HG	2
8.36841e-20	-0.183261	EGR3	2
9.07138e-20	0.296009	MPP1	2
1.00875e-19	-0.225073	SRSF3	2
1.02436e-19	-0.184602	OVOL1	2
1.2326e-19	0.158062	RPS12	2
1.51192e-19	0.158054	RPS15	2
1.82195e-19	0.157553	RPL11	2
2.18163e-19	0.228713	MGST3	2
2.29433e-19	0.270612	GCHFR	2
2.4311e-19	0.224214	MT-CO1	2
2.45385e-19	0.157173	MRPS26	2
2.73596e-19	-0.439816	RP1-313I6.12	2
2.78382e-19	-0.219038	TNFRSF21	2
2.9219e-19	-0.189885	PRR7	2
4.17948e-19	0.244075	EID1	2
5.05958e-19	0.162579	RPL34	2
5.48681e-19	0.312696	NDRG2	2
5.56403e-19	0.156926	RPS23	2
5.71562e-19	-0.295206	RELB	2
6.19407e-19	-0.372679	ERRFI1	2
6.38014e-19	0.240299	PRDX6	2
6.52743e-19	-0.366521	HSPD1	2
7.19688e-19	0.187739	FIS1	2
7.51825e-19	0.186194	MT-ATP6	2
8.38541e-19	-0.265199	KRT80	2
8.48252e-19	0.238448	NUCKS1	2
8.87322e-19	0.290587	BCAM	2
1.22357e-18	0.230319	SNRPD3	2
1.38077e-18	-0.310444	CX3CL1	2
1.67026e-18	0.233998	SEC11C	2
1.73691e-18	-0.336919	CXCL16	2
1.9358e-18	0.160914	RPL6	2
2.20529e-18	0.190348	SUMO2	2
2.20589e-18	-0.285699	YBX3	2
2.52364e-18	0.211496	NDUFS8	2
2.57741e-18	0.217191	NDUFB3	2
2.62291e-18	0.347875	C6	2
2.74347e-18	0.215973	SCGN	2
2.84903e-18	-0.325457	HES4	2
3.16298e-18	-0.196143	TNFRSF10B	2
3.34594e-18	-0.274959	MLF1	2
3.56843e-18	-0.314119	FAM46A	2
3.89805e-18	0.222447	BDH2	2
3.96066e-18	0.215717	UBL5	2
4.46236e-18	-0.235315	AZIN1	2
7.21424e-18	0.194013	TOMM7	2
8.04618e-18	0.242852	ADI1	2
8.96945e-18	0.203137	NDUFB11	2
1.13886e-17	0.268987	LAPTM4B	2
1.54423e-17	0.20022	SYNGR1	2
1.81854e-17	0.201941	TPI1	2
2.10287e-17	0.209458	PSMB3	2
2.22209e-17	0.271819	NUCB2	2
2.38913e-17	-0.251492	GEM	2
2.80347e-17	0.199416	ECHS1	2
3.48251e-17	-0.262313	MAP2K3	2
3.65554e-17	0.194486	NDUFC2	2
3.6689e-17	0.20293	LSMD1	2
3.72024e-17	-0.261938	SEMA4A	2
4.18249e-17	-0.354974	MCAM	2
4.43165e-17	0.195268	TMSB4X	2
5.02857e-17	0.199796	FOLR1	2
5.32714e-17	0.135378	RPS14	2
6.02617e-17	0.267166	ASRGL1	2
6.28615e-17	-0.181151	SIK1	2
7.132e-17	-0.266259	RPL22L1	2
7.64259e-17	-0.570247	EDN1	2
8.69564e-17	0.223347	PNKD	2
9.8051e-17	-0.233072	CHMP1B	2
1.15437e-16	-0.243075	CLDN23	2
1.24679e-16	-0.364732	DUSP2	2
1.49006e-16	-0.290807	SLC3A2	2
1.58343e-16	-0.392265	KRT23	2
1.71121e-16	0.24414	ALDH2	2
1.80252e-16	0.229789	TSTD1	2
1.91055e-16	0.221782	MGST2	2
2.12757e-16	0.224383	ABCC3	2
2.14485e-16	-0.260383	BCL10	2
2.44076e-16	-0.244087	SLC2A6	2
2.61697e-16	-0.246457	YWHAZ	2
2.71658e-16	0.151392	FAU	2
2.77879e-16	0.202967	COX7B	2
2.94124e-16	-0.368569	GADD45B	2
3.10986e-16	0.22164	FAIM	2
3.18763e-16	0.214687	NEDD8	2
3.20007e-16	0.226236	SH3YL1	2
3.54731e-16	-0.169918	IFRD1	2
3.83001e-16	0.242827	HNMT	2
3.86718e-16	-0.214819	EGOT	2
4.82527e-16	0.265802	DBI	2
4.84713e-16	0.213695	ZKSCAN1	2
5.21993e-16	0.213803	NME3	2
5.34726e-16	-0.195249	EIF5	2
5.58674e-16	-0.225272	SLC25A25	2
6.88156e-16	0.183776	PDCD6	2
7.22634e-16	0.191592	VAMP8	2
7.53852e-16	-0.217363	EPHA2	2
7.94598e-16	-0.236001	ING1	2
8.30042e-16	0.213399	AK1	2
8.81628e-16	0.133442	RPL15	2
9.18176e-16	-0.330226	CEBPB	2
9.82075e-16	0.145646	ACN9	2
1.00002e-15	-0.228224	DDX3Y	2
1.04243e-15	-0.251703	MACC1	2
1.20854e-15	0.21705	TSPO	2
1.26654e-15	-0.845666	CCL20	2
1.32261e-15	-0.199601	OSER1	2
1.43689e-15	0.168455	ATP5L	2
1.50638e-15	-0.163197	TICAM1	2
1.6242e-15	-0.222055	ZBTB43	2
1.7414e-15	-0.194727	RP11-588G21.2	2
1.91638e-15	0.203042	LXN	2
1.97573e-15	0.160566	RPL22	2
2.12142e-15	0.169766	ATP5J	2
2.12907e-15	0.197134	EIF3E	2
2.14091e-15	-0.287494	SETD5-AS1	2
2.16289e-15	0.180805	SPCS2	2
2.83834e-15	-0.0683919	CCND1	2
2.85466e-15	0.165662	COX6B1	2
2.92295e-15	0.184032	COX5B	2
2.99272e-15	0.162019	ECI2	2
3.22152e-15	-0.29668	CLDN7	2
3.44247e-15	0.169685	ATP6V0E1	2
3.4616e-15	0.203202	SOD1	2
3.57018e-15	-0.229608	B3GNT5	2
4.08442e-15	-0.333833	HMGCS1	2
4.21937e-15	-0.251386	HSPA4L	2
4.38564e-15	0.229477	TESC	2
4.84693e-15	0.13746	NSMCE1	2
4.89033e-15	0.204768	CST3	2
5.60435e-15	0.143458	RPS6	2
5.70524e-15	-0.250776	ELMSAN1	2
5.96076e-15	-0.225138	LIF	2
6.2936e-15	-0.207433	BARX2	2
6.96688e-15	0.212549	RBX1	2
7.13008e-15	-0.306093	ID4	2
7.29058e-15	0.0400154	ZDHHC3	2
7.42972e-15	0.217151	ANAPC16	2
7.85639e-15	0.165915	ESD	2
8.00427e-15	0.170357	NDUFS6	2
8.03189e-15	0.14432	RPL35	2
8.27385e-15	0.155183	C17orf89	2
8.39949e-15	0.156458	MRPL28	2
8.64473e-15	0.137942	MOCS2	2
8.67166e-15	0.194261	COPS6	2
9.61321e-15	-0.218227	RND1	2
9.6719e-15	0.129693	RPL7A	2
1.08495e-14	0.132797	RPL19	2
1.12142e-14	0.597794	REG1A	2
1.12571e-14	0.206761	ECI1	2
1.35991e-14	0.143751	RPS4X	2
1.3999e-14	0.101576	CHCHD3	2
1.4681e-14	0.198311	ZNHIT1	2
1.53457e-14	0.192361	COA3	2
1.58795e-14	0.169944	SMDT1	2
1.59305e-14	0.177975	C8orf59	2
1.77241e-14	-0.303548	C10orf10	2
1.80083e-14	0.241731	IFITM3	2
2.08278e-14	0.174923	NDUFS3	2
2.27617e-14	0.178264	CISD3	2
2.30669e-14	0.156048	NDUFB2	2
2.31172e-14	-0.218854	YME1L1	2
2.34427e-14	0.197004	SF3B14	2
2.42623e-14	0.126139	RPL8	2
2.45664e-14	0.164643	CHMP2A	2
2.48761e-14	-1.05502	CRYAB	2
2.52892e-14	-0.320499	SAT1	2
2.61915e-14	0.162022	MTIF3	2
2.70717e-14	-0.141413	FOXJ1	2
2.75057e-14	0.180577	POLR2I	2
2.87272e-14	0.166057	OSTC	2
3.09216e-14	0.181251	TALDO1	2
3.20542e-14	-0.218876	ATF4	2
3.2323e-14	0.199617	SMARCD3	2
3.47739e-14	-0.224127	KLF5	2
3.48983e-14	0.162759	MDH1	2
3.49624e-14	-0.680278	C8orf4	2
3.52876e-14	-0.203746	RASGEF1B	2
3.54881e-14	0.14898	DCTN3	2
3.57391e-14	0.263281	VTN	2
3.59513e-14	0.156652	AGFG2	2
3.64038e-14	-0.30107	TUBA1C	2
3.72387e-14	0.225316	NGFRAP1	2
3.77431e-14	-0.170152	CFTR	2
3.77479e-14	0.207388	NDUFA13	2
4.06247e-14	-0.134787	FAM46C	2
4.06614e-14	-0.188876	RAP2B	2
4.21326e-14	0.239488	METRN	2
4.78995e-14	-0.258336	UGCG	2
4.89115e-14	0.148715	GAMT	2
5.00015e-14	-0.226998	STK17A	2
5.26731e-14	0.185233	WDR83OS	2
5.47751e-14	-0.285685	FLNA	2
5.84747e-14	-0.205494	RASEF	2
6.08415e-14	0.191309	ETFB	2
6.14277e-14	0.164239	CKS1B	2
6.17642e-14	0.184957	LAMTOR5	2
6.43111e-14	-0.194199	TMEM2	2
6.60697e-14	0.211131	COX16	2
6.61923e-14	-0.256288	STK38L	2
6.75981e-14	0.144351	C4orf48	2
6.87805e-14	0.21961	IMPA2	2
6.96417e-14	-0.26985	HMGA1	2
7.22986e-14	0.180367	TMEM219	2
7.34676e-14	-0.234137	CYLD	2
7.65235e-14	-0.22625	SPINT1	2
9.11207e-14	0.12933	AC006273.5	2
9.39569e-14	0.233318	PALMD	2
1.00145e-13	0.181625	ADH5	2
1.07937e-13	0.133125	RPL21	2
1.0992e-13	0.183862	JTB	2
1.12719e-13	-0.291415	CSF1	2
1.15459e-13	0.187325	DECR1	2
1.16835e-13	0.101048	RPS27A	2
1.17794e-13	0.125178	RPS3	2
1.28591e-13	0.17034	MT-ND5	2
1.29501e-13	0.152147	LAMTOR2	2
1.34729e-13	0.145374	MT-ND4	2
1.36714e-13	0.207948	SERPINA4	2
1.50434e-13	-0.23872	TJP2	2
1.50817e-13	-0.410714	VCAM1	2
1.56369e-13	0.193235	IL20RA	2
1.63532e-13	0.335712	UGT2B15	2
1.70114e-13	0.176795	PHYHD1	2
2.01573e-13	-0.189134	ZYX	2
2.02085e-13	0.162641	GOLIM4	2
2.05773e-13	0.176101	RP1-60O19.1	2
2.11479e-13	-0.128261	COL18A1	2
2.16429e-13	0.123171	RPL9	2
2.34368e-13	0.134664	RPL3	2
2.34525e-13	0.170665	MPC2	2
2.5481e-13	0.158169	ONECUT1	2
2.63019e-13	-0.223343	POU2F3	2
2.71404e-13	-0.210945	CBX4	2
2.71716e-13	0.188016	NDUFB1	2
2.94038e-13	-0.157821	MXD1	2
2.95694e-13	0.167183	RABAC1	2
2.95931e-13	0.126913	RPL29	2
3.13011e-13	0.172124	TMBIM4.1	2
3.15191e-13	-0.168612	RRAS2	2
3.21425e-13	0.171365	CIB1	2
3.28415e-13	-0.109507	FOSL2	2
3.37851e-13	0.125838	NDUFAF3	2
3.47377e-13	0.168796	NDUFB10	2
3.49204e-13	0.146045	MT-CO2	2
3.65154e-13	0.196693	EBPL	2
3.67114e-13	0.177075	COX7A2L	2
3.7149e-13	0.267987	LDHA	2
3.8764e-13	0.171516	MLEC	2
3.9276e-13	0.10453	ITGB3BP	2
3.96081e-13	0.250904	SLC4A4	2
4.21784e-13	0.176758	N4BP2L2	2
4.23723e-13	0.144681	RAB13	2
4.28258e-13	0.227525	C21orf62	2
4.30012e-13	-0.192456	EFNB2	2
4.47924e-13	-0.139364	MAPK1IP1L	2
4.55074e-13	-0.125603	TP53INP2	2
4.71751e-13	0.175465	HSD17B10	2
4.81927e-13	0.156046	MYL6	2
4.94232e-13	0.250921	RARRES3	2
5.05875e-13	0.154151	CHCHD2	2
5.21558e-13	0.0472405	C20orf196	2
5.72827e-13	0.185046	TCEAL8	2
5.8948e-13	0.292398	C4BPA	2
6.14206e-13	0.191182	RNASEH2C	2
6.37843e-13	-0.170666	HIST2H2AA3	2
6.43323e-13	-0.205068	IRS2	2
6.435e-13	0.171026	UQCRH	2
6.47165e-13	0.169912	MRPS18B	2
6.86916e-13	0.147322	CD63	2
7.16891e-13	0.152197	FBXO9	2
7.18026e-13	0.197543	AES	2
7.38412e-13	0.18498	LINC00998	2
7.55177e-13	0.149513	VPS28	2
7.59007e-13	0.179033	C8orf47	2
7.70817e-13	0.162542	ATP5E	2
7.77691e-13	-0.387503	TYMP	2
8.11156e-13	0.18502	HEBP1	2
8.2028e-13	0.13232	LSM7	2
8.55616e-13	0.120712	COLCA1	2
8.76885e-13	-0.100197	PIGA	2
9.38659e-13	-0.165228	NFKBIB	2
9.59468e-13	0.244718	CREB3L1	2
9.59897e-13	-0.140864	CDKN2B	2
9.83897e-13	0.174627	GJB1	2
1.05502e-12	-0.22518	DCDC2	2
1.09338e-12	-0.20455	MARCKSL1	2
1.17717e-12	0.172451	GMPR2	2
1.19787e-12	0.281896	MNX1	2
1.26159e-12	-0.333991	FILIP1L	2
1.29674e-12	0.168106	ARL6IP4	2
1.36088e-12	-0.153338	DEDD2	2
1.42436e-12	-0.184627	EPC1	2
1.42811e-12	0.0727933	B9D1	2
1.46114e-12	0.15119	PSMB1	2
1.51326e-12	-0.284353	MYO1B	2
1.52266e-12	0.161455	RP11-161M6.2	2
1.60189e-12	0.169953	MRPL40	2
1.62497e-12	-0.224264	PDGFA	2
1.68507e-12	-0.140184	RASSF9	2
1.68575e-12	0.18801	VNN2	2
1.69028e-12	-0.184671	TAF1D	2
1.69449e-12	0.164457	C10orf118	2
1.74138e-12	0.117398	LRRC36	2
1.8069e-12	0.199073	ATP5G3	2
1.87682e-12	-0.301584	CITED2	2
1.8795e-12	-0.194774	PNP	2
1.98558e-12	0.114986	UXT	2
1.98836e-12	-0.128533	SERPINB8	2
2.02995e-12	-0.595827	TFPI2	2
2.20275e-12	0.127468	MEA1	2
2.24148e-12	0.159672	TMEM98	2
2.36333e-12	0.222393	IDH2	2
2.44992e-12	0.136367	DERA	2
2.45348e-12	0.194233	MTUS1	2
2.54238e-12	-0.214603	TRA2B	2
2.57203e-12	-0.217685	TUBB2A	2
2.6376e-12	0.161145	HINT2	2
2.74568e-12	0.0863146	ABHD14B	2
2.75544e-12	-0.200601	OCLN	2
2.86683e-12	0.156143	SDHC	2
2.86836e-12	0.195813	PDCD4	2
2.94617e-12	0.189726	SCGB3A1	2
2.99029e-12	-0.165771	CLCF1	2
3.02104e-12	0.119356	DHRS4L2	2
3.06819e-12	0.129861	PEX2	2
3.09592e-12	-0.19155	TES	2
3.09905e-12	-0.162227	SRF	2
3.12009e-12	0.127248	GLRX5	2
3.17307e-12	0.0277952	WDR77	2
3.29639e-12	0.203202	HABP2	2
3.34297e-12	-0.146132	TMEM136	2
3.41387e-12	0.119237	CUEDC2	2
3.7396e-12	0.128343	TMBIM6	2
4.0063e-12	0.16279	MRPS34	2
4.06943e-12	0.125631	RPL13A	2
4.09773e-12	-0.191189	ABHD3	2
4.19063e-12	0.17474	ADCK3	2
4.23624e-12	0.14182	MYL6B	2
4.39398e-12	0.127291	POLR2F	2
4.8325e-12	0.194138	GMPR	2
4.87689e-12	0.165987	COBLL1	2
5.06253e-12	0.0541348	C21orf88	2
5.09373e-12	-0.215448	BRD2	2
5.16425e-12	-0.129776	TP53BP2	2
5.42927e-12	0.381139	PIGR	2
5.4481e-12	-0.328442	TPM1	2
5.77411e-12	0.157024	TMEM141	2
5.81376e-12	-0.225986	RNF19A	2
5.93893e-12	0.168715	ANAPC11	2
6.03684e-12	0.141432	CPQ	2
6.27234e-12	0.19587	PRR15L	2
6.57389e-12	0.153676	PPA2	2
6.6542e-12	-0.273862	RND3	2
7.23397e-12	0.168394	GGT6	2
7.86957e-12	-0.0100709	ATP9A	2
7.91571e-12	0.160529	TMEM126B	2
8.00615e-12	-0.110798	IGSF23	2
8.20054e-12	0.173404	LAMTOR4	2
8.22406e-12	0.16763	PRDX3	2
8.22592e-12	0.13735	RPL35A	2
8.31191e-12	0.180738	NFIA	2
8.50597e-12	0.159287	TSPAN6	2
8.57334e-12	0.145843	SP100	2
8.83994e-12	0.109551	RPS7	2
8.86597e-12	0.173439	NDUFA5	2
9.64928e-12	0.160563	GTF2I	2
9.6991e-12	0.194663	SEC62	2
9.94676e-12	0.169154	SMIM22	2
1.00125e-11	0.158985	UFC1	2
1.05035e-11	0.163933	NDUFB7	2
1.11168e-11	0.191836	DHRS7	2
1.11286e-11	-0.168981	CLK1	2
1.22675e-11	0.152406	C21orf33	2
1.24148e-11	0.146428	ATP6V0E2	2
1.2835e-11	-0.265425	TRIM47	2
1.3435e-11	0.0955852	PARL	2
1.35424e-11	0.195932	ECH1	2
1.39268e-11	0.155146	KRTCAP3	2
1.45173e-11	-0.149951	ITGA5	2
1.53057e-11	0.101231	THYN1	2
1.58293e-11	-0.157654	FSCN1	2
1.60562e-11	-0.151862	USP54	2
1.61483e-11	0.152639	ZMAT2	2
1.61691e-11	0.178073	FBP1	2
1.6198e-11	-0.162511	H2AFX	2
1.63473e-11	0.154235	AP2S1	2
1.68961e-11	-0.205916	PRSS22	2
1.7035e-11	0.213992	IQGAP2	2
1.7397e-11	-0.175342	EIF4A2	2
1.76106e-11	0.144045	MRPL41	2
1.80405e-11	-0.158969	FSD1L	2
1.91316e-11	0.178953	GSTK1	2
1.9958e-11	-0.182925	BTG1	2
2.03039e-11	0.123288	NHLRC3	2
2.10755e-11	0.135469	NUDCD2	2
2.21893e-11	0.15941	GSTP1	2
2.24031e-11	0.147974	SPINT2	2
2.26121e-11	0.136546	ZNF511	2
2.31493e-11	-0.199935	TJP1	2
2.34447e-11	0.178142	GABARAPL2	2
2.35476e-11	0.265046	AQP1	2
2.35751e-11	0.146146	SP110	2
2.46365e-11	0.172752	CHST4	2
2.48981e-11	0.152209	ARHGAP24	2
2.65113e-11	0.15111	ATP5I	2
2.68887e-11	-0.251742	SPTBN1	2
2.74726e-11	0.223706	CYS1	2
2.7881e-11	0.122766	MORN2	2
2.79303e-11	0.148638	PCMTD1	2
2.82675e-11	0.11924	DCXR	2
2.89431e-11	-0.176701	F2RL1	2
2.91398e-11	-0.0904354	F3	2
2.93884e-11	0.0875111	GOLGA8A	2
2.99935e-11	0.169906	ASAH1	2
3.11389e-11	0.128525	RPL27	2
3.35942e-11	0.0962675	TRUB2	2
3.38927e-11	0.138488	PMVK	2
3.41885e-11	-0.19801	ZFAND5	2
3.47174e-11	0.17507	SH3BGRL	2
3.53566e-11	0.205725	ITM2C	2
3.54336e-11	-0.279352	ARC	2
3.56159e-11	-0.202741	MIR4435-1HG	2
3.66685e-11	0.145208	FKBP8	2
3.77883e-11	-0.211437	SELK	2
3.81676e-11	-0.125685	JMJD6	2
3.84658e-11	0.154353	EDF1	2
3.98601e-11	0.104906	COA5	2
3.99859e-11	0.132543	LINC00493	2
4.0705e-11	-0.135243	B3GNT2	2
4.17929e-11	0.207235	MAGEH1	2
4.21401e-11	0.0910041	SHARPIN	2
4.22523e-11	0.129458	HEBP2	2
4.28401e-11	-0.182897	CHORDC1	2
4.2986e-11	-0.231287	CDV3	2
4.32426e-11	0.150059	COPZ1	2
4.32817e-11	0.111787	RPL32	2
4.34112e-11	0.113507	CLUAP1	2
4.3629e-11	0.141791	TMA7	2
4.49773e-11	-0.209306	ETS2	2
4.66028e-11	0.0987345	RPLP1	2
4.69723e-11	-0.147849	DUSP6	2
4.80246e-11	-0.125547	ZSWIM4	2
4.84442e-11	0.11237	TTC1	2
4.96515e-11	0.125121	IL13RA1	2
5.02777e-11	0.144079	PDE5A	2
5.10585e-11	-0.14116	RYBP	2
5.12191e-11	0.0739274	HADH	2
5.8339e-11	0.0660609	FTSJ2	2
5.886e-11	0.096717	FAM118A	2
6.00086e-11	0.142028	MRPL52	2
6.13855e-11	0.164073	NDUFS5	2
6.3575e-11	0.122284	RPRD1A	2
6.38184e-11	0.154319	PHB	2
6.71919e-11	-0.107249	NCF2	2
7.06096e-11	0.103549	ACADM	2
7.20227e-11	0.151009	C16orf13	2
7.39312e-11	0.093781	AAMP	2
7.49541e-11	-0.146223	DAPK3	2
7.52787e-11	0.157228	THRA	2
7.61957e-11	0.0709389	ZDHHC24	2
7.77729e-11	-0.195292	PFKP	2
7.80065e-11	0.0803313	TNFSF12	2
7.81576e-11	0.0699263	CINP	2
7.86453e-11	0.112063	RPS18	2
8.14041e-11	0.186715	GTF2H5	2
8.20042e-11	0.142416	MZT2A	2
8.27983e-11	0.128244	BRD7	2
8.54895e-11	-0.143145	NR4A2	2
8.58706e-11	-0.195923	ITGB8	2
8.63961e-11	0.0266845	EVI5	2
8.96629e-11	-0.196904	ZNF165	2
9.00318e-11	0.151162	MAGEF1	2
9.10003e-11	0.134443	GSTT1	2
9.62451e-11	0.169098	TMEM230	2
9.84238e-11	0.189149	AKAP9	2
1.02095e-10	0.129091	ARL16	2
1.04901e-10	0.244776	SLC37A4	2
1.06414e-10	0.147434	SSR4	2
1.08334e-10	0.152632	TMEM261	2
1.08385e-10	0.165066	UQCR11.1	2
1.08858e-10	0.184683	GGT1	2
1.13832e-10	0.147427	EIF3K	2
1.1479e-10	0.113918	GALK1	2
1.16704e-10	-0.159118	PDP1	2
1.18112e-10	0.153563	PRDX4	2
1.23773e-10	0.139551	SRSF9	2
1.24216e-10	0.0800437	NSL1	2
1.2652e-10	0.153657	POLR2G	2
1.30974e-10	0.113425	RNPEP	2
1.31879e-10	0.151733	MYEOV2	2
1.37051e-10	-0.183741	EZR	2
1.37778e-10	0.121893	NUDT5	2
1.38276e-10	0.151098	PYURF	2
1.40681e-10	0.135131	HS6ST1	2
1.42973e-10	0.131634	COMMD1	2
1.45395e-10	0.1554	C4orf3	2
1.5333e-10	0.162896	CARHSP1	2
1.54128e-10	0.17091	COX6C	2
1.54948e-10	0.0923469	UBA3	2
1.59483e-10	-0.215109	LAMC2	2
1.62702e-10	0.140689	SLIRP	2
1.64698e-10	0.110621	RPS24	2
1.7125e-10	0.162241	SUMO1	2
1.77312e-10	0.119344	PAFAH1B3	2
1.83721e-10	0.225522	NUDT4	2
1.89082e-10	-0.146679	YWHAG	2
1.89174e-10	0.156956	NDUFB8.1	2
1.90661e-10	-0.269151	CDH1	2
1.91418e-10	0.718645	LYZ	2
1.94807e-10	-0.239953	IFNGR2	2
2.04696e-10	0.116029	EMC3	2
2.04857e-10	0.120102	TMEM203	2
2.06328e-10	0.02476	PTPRM	2
2.11938e-10	0.155091	BLVRB	2
2.16792e-10	0.189669	VEPH1	2
2.22809e-10	0.103127	PAPSS2	2
2.38979e-10	0.104128	DNAJC19	2
2.39589e-10	0.152787	ATP6V1G1	2
2.46783e-10	0.133239	RNF7	2
2.53548e-10	0.108319	PRKAR1A	2
2.54425e-10	0.11775	GNB2L1	2
2.58945e-10	0.154229	CCDC107	2
2.78924e-10	-0.117475	RHOQ	2
2.80516e-10	0.109165	UBE2D4	2
2.85721e-10	0.176403	NDUFA12	2
3.07153e-10	0.107111	MRPS14	2
3.18337e-10	0.132095	EMID1	2
3.25053e-10	0.162582	SDC1	2
3.30476e-10	0.16106	ATP5C1	2
3.32678e-10	0.604475	FGA	2
3.50307e-10	0.164491	DPP7	2
3.51952e-10	-0.193046	FUT4	2
3.57737e-10	0.146202	DPY30	2
3.59138e-10	-0.200569	CYCS	2
3.60889e-10	0.189097	NTRK2	2
3.63689e-10	0.174341	PPAPDC1B	2
3.74433e-10	0.0476943	MRPL45	2
3.75945e-10	-0.232045	GPRC5B	2
4.14092e-10	0.129568	BLOC1S1	2
4.23e-10	0.141073	PGK1	2
4.25868e-10	0.148206	PPDPF	2
4.29541e-10	-0.168914	MYO1C	2
4.32188e-10	-0.127509	STX3	2
4.44156e-10	0.156164	WHSC1L1	2
4.46321e-10	0.0420421	RITA1	2
4.62739e-10	-0.154357	VEGFA	2
4.63263e-10	0.148738	CNBP	2
4.80892e-10	0.140283	ATRAID	2
5.0621e-10	0.147004	POLE4	2
5.09459e-10	0.126032	MRPL13	2
5.22268e-10	0.301112	RBP4	2
5.31965e-10	0.15917	FGGY	2
5.40569e-10	0.0953586	PSMD4	2
5.53041e-10	0.147753	TTC14	2
5.57315e-10	-0.158429	VPS37B	2
5.58998e-10	0.150658	DHX29	2
5.67212e-10	-0.143066	FNBP4	2
5.73337e-10	-0.201189	ZFAND2A	2
5.94134e-10	0.139777	UQCRB	2
6.03414e-10	0.164234	SUMF2	2
6.03574e-10	-0.149629	RIPK4	2
6.09239e-10	0.0936172	CCPG1	2
6.26058e-10	0.133789	SNRPD2	2
6.36902e-10	-0.216293	RAB9A	2
6.6454e-10	-0.0910412	CCDC59	2
6.70463e-10	0.132351	CLINT1	2
6.87235e-10	0.147497	MRPL43	2
7.04529e-10	0.113138	MLLT6	2
7.04655e-10	0.094592	PFDN6	2
7.12721e-10	-0.201207	CFLAR	2
7.18455e-10	0.164784	YPEL3	2
7.2465e-10	0.0841094	PIN1	2
7.30006e-10	0.129671	PIK3C2G	2
7.35845e-10	0.0609467	PSMG4	2
7.46855e-10	0.15628	CUTA	2
7.57099e-10	-0.00148685	EFNA4	2
7.68545e-10	0.130235	ACAA2	2
7.73102e-10	-0.166904	KLHL5	2
7.75579e-10	-0.141061	FSTL1	2
7.85146e-10	-0.162307	PCBP1	2
8.03675e-10	0.236885	METTL7A	2
8.2419e-10	0.106592	RP11-792A8.4	2
8.57208e-10	-0.102005	CDC42EP2	2
8.66575e-10	-0.193475	SLCO3A1	2
8.84712e-10	0.115386	RPS25	2
8.87523e-10	0.105709	TMEM9B	2
9.0071e-10	0.230877	SEPP1	2
9.16608e-10	0.146724	C19orf53	2
9.1683e-10	0.129317	CDC26	2
9.40702e-10	0.151097	EIF4EBP1	2
9.51224e-10	0.134359	APOA1BP	2
9.53715e-10	-0.266123	TUBA1A	2
9.75081e-10	0.0702633	AKT1S1	2
1.00407e-09	-0.0853226	UBAP1	2
1.04602e-09	0.149113	SMIM19	2
1.06051e-09	0.117725	ASB8	2
1.06458e-09	0.117284	MRPL48	2
1.07209e-09	0.200108	CP	2
1.07774e-09	0.127315	NFATC3	2
1.09938e-09	0.121579	MT-ND1	2
1.10329e-09	0.0469547	HAUS1	2
1.11817e-09	0.132247	CBX5	2
1.13094e-09	-0.183509	FLNB	2
1.1515e-09	0.391173	SPINK1	2
1.16417e-09	0.0894996	C4BPB	2
1.1664e-09	0.147947	HIBADH	2
1.18184e-09	0.106682	NTHL1	2
1.20861e-09	0.111769	DLEU1	2
1.21395e-09	-0.16996	MYO10	2
1.21884e-09	0.132649	HLA-DPB1	2
1.24493e-09	0.10237	RTFDC1	2
1.26376e-09	0.0905343	RPL23A	2
1.27455e-09	0.115125	LGALS2	2
1.29695e-09	0.145749	TIMM8B	2
1.33333e-09	-0.190639	CLDN9	2
1.35037e-09	0.155865	PQLC3	2
1.36859e-09	0.125025	STUB1	2
1.37022e-09	-0.127915	MAPRE1	2
1.37161e-09	0.126525	SPSB3	2
1.40846e-09	0.153848	GTF3A	2
1.42842e-09	-0.00725659	TDRD7	2
1.45651e-09	-0.123555	BCL2L11	2
1.55027e-09	0.167901	GLTSCR2	2
1.55377e-09	0.145649	HDDC2	2
1.55391e-09	0.167775	TMEM179B	2
1.64416e-09	0.141514	NDUFA11	2
1.6835e-09	0.148928	RAB17	2
1.68763e-09	0.100346	ALDH7A1	2
1.6976e-09	-0.101265	GCH1	2
1.70753e-09	0.118644	SLC9A3R2	2
1.70793e-09	0.161871	NDUFA1	2
1.71991e-09	0.125525	PSMA1	2
1.74883e-09	-0.0974035	MAP7D1	2
1.77425e-09	0.0359462	TPRG1L	2
1.77544e-09	0.0207389	ZNF219	2
1.78115e-09	0.046458	ACOT2	2
1.78547e-09	-0.387266	CXCL6	2
1.80101e-09	0.0691281	SHISA4	2
1.81375e-09	-0.227699	KLF10	2
1.82308e-09	0.141469	PMM1	2
1.82446e-09	0.117469	C21orf59	2
1.8803e-09	0.0517987	TTYH1	2
1.88257e-09	-0.144952	NFKBID	2
1.94617e-09	0.0941039	RPL17	2
1.96606e-09	0.139405	BAD	2
2.03381e-09	-0.15946	ARF4	2
2.06857e-09	0.129597	NIT2	2
2.07509e-09	0.104358	NUDT8	2
2.08219e-09	0.12829	FAM173A	2
2.12852e-09	0.129306	CETN2	2
2.19825e-09	-0.167258	SLC39A14	2
2.21448e-09	0.165564	TRAPPC4	2
2.22013e-09	0.126392	DGCR6L	2
2.2438e-09	0.166812	TCEAL4	2
2.25348e-09	0.399582	AGR2	2
2.27572e-09	0.159239	DDX17	2
2.30346e-09	0.127258	GSTO1	2
2.33426e-09	-0.118881	SERPINB9	2
2.36777e-09	0.11848	FAM229B	2
2.36837e-09	0.102559	LAGE3	2
2.37977e-09	-0.20761	TINAGL1	2
2.40962e-09	-0.159771	TIFA	2
2.43765e-09	0.162794	ARL6IP5	2
2.46943e-09	0.112616	COX8A	2
2.5575e-09	0.158012	TPD52	2
2.59252e-09	-0.505159	MMP7	2
2.64012e-09	0.163872	RARRES2	2
2.64218e-09	-0.0521287	ICOSLG	2
2.70085e-09	0.0855104	PRKACB	2
2.79036e-09	0.185822	SLC40A1	2
2.8396e-09	0.0876815	RPL41	2
2.89177e-09	0.134326	POMP	2
2.97501e-09	0.102571	LEPROTL1	2
2.97708e-09	0.134788	MRPL16	2
3.01955e-09	0.12645	CISD2	2
3.06458e-09	-0.135258	CASP10	2
3.11078e-09	0.106995	PAPSS1	2
3.1397e-09	-0.053981	TLE3	2
3.14821e-09	0.015308	STK25	2
3.19278e-09	0.109213	HIST1H4E	2
3.22295e-09	0.0708317	RNASE1	2
3.23253e-09	0.113125	RPL24	2
3.34452e-09	0.12725	AP1M2	2
3.40235e-09	0.0803641	IER3IP1.1	2
3.45089e-09	0.052357	COPB1	2
3.46719e-09	0.112211	TCEAL1	2
3.49696e-09	0.144864	RAB25	2
3.52618e-09	0.106701	RPS9	2
3.62077e-09	0.149747	TMCO1	2
3.66738e-09	-0.170389	VCL	2
3.72146e-09	0.0701126	UNKL	2
3.74857e-09	0.155451	MEIS2	2
3.85884e-09	-0.277908	YPEL5	2
3.86241e-09	-0.229543	PLAUR	2
3.88538e-09	-0.0748891	IRAK2	2
3.90802e-09	0.161741	SLC25A37	2
4.05703e-09	0.192914	PHGDH	2
4.06842e-09	0.102184	AUH	2
4.06844e-09	0.0995857	THAP7	2
4.14957e-09	0.149716	FRMD4A	2
4.21539e-09	0.16255	HRSP12	2
4.30354e-09	0.117208	BCL7C	2
4.35175e-09	0.160879	DUT	2
4.36816e-09	0.0912331	ACADS	2
4.38195e-09	0.127334	FKBP3	2
4.43443e-09	-0.105421	NKX3-1	2
4.48923e-09	-0.0962915	LRRC8E	2
4.53955e-09	0.0447006	EPHX2	2
4.61594e-09	0.0310893	NAT14	2
4.70547e-09	0.108695	TMEM251	2
4.73275e-09	0.14867	OCIAD2	2
4.73282e-09	-0.0941893	PTPN2	2
4.84688e-09	0.119566	TMEM256	2
4.86636e-09	0.0618416	FMN1	2
4.90308e-09	0.0861584	NUBP1	2
5.03424e-09	0.13677	SPCS1	2
5.03506e-09	-0.104325	ALDH1A3	2
5.06555e-09	-0.132103	SMAD3	2
5.11794e-09	-0.108963	PVRL4	2
5.12957e-09	-0.139104	PPP2CB	2
5.13104e-09	0.0281703	BANP	2
5.19512e-09	0.19782	KCNJ16	2
5.28959e-09	-0.22765	LSR	2
5.35123e-09	0.108403	ZBTB8OS	2
5.44293e-09	0.142317	COX20	2
5.46976e-09	0.136583	ATP5G2	2
5.47443e-09	-0.119687	EEF2	2
5.49415e-09	0.0625595	KIF21A	2
5.57246e-09	0.117688	SDHB	2
5.58646e-09	0.00372929	TMEM33	2
5.62953e-09	-0.0947001	UGDH	2
5.65831e-09	0.122022	SLC2A4RG	2
5.70104e-09	0.15268	MRPL51	2
5.80852e-09	0.104	CCNDBP1	2
5.92484e-09	0.121134	GGT7	2
6.11909e-09	0.0714544	SERINC1	2
6.18439e-09	0.13866	ERH	2
6.19923e-09	0.123582	ASH1L	2
6.2142e-09	0.159271	MZT2B	2
6.22299e-09	0.151058	EPHX1	2
6.25705e-09	0.139168	NDUFB4	2
6.2727e-09	0.127164	SEC61B	2
6.46811e-09	-0.0647073	EGR2	2
6.4712e-09	0.134312	CMPK1	2
6.50384e-09	0.153187	SLC44A3	2
6.5482e-09	0.121264	PIH1D1	2
6.56378e-09	0.0238715	NCOR2	2
6.65363e-09	0.0637858	MTHFS	2
6.66054e-09	0.128568	ANG	2
6.84271e-09	-0.128101	BACH1	2
6.84545e-09	-0.01261	SUV420H1	2
6.84823e-09	0.328656	MT2A	2
6.90485e-09	0.11541	LLGL2	2
7.04201e-09	0.0668999	FAM173B	2
7.17449e-09	-0.223968	SRCAP	2
7.18484e-09	-0.144201	SUN1	2
7.41699e-09	-0.106725	BCL3	2
7.48478e-09	-0.175356	LINC00152	2
7.53884e-09	0.118174	MSRB2	2
7.5552e-09	0.110051	RPL5	2
7.61005e-09	0.0583262	NOSIP	2
7.64798e-09	0.158093	AAMDC	2
7.72175e-09	0.0669093	FAM63A	2
7.85072e-09	0.139192	RTN3	2
7.85466e-09	-0.131696	GRASP	2
7.93962e-09	0.115437	PCYT2	2
7.97346e-09	0.151834	WAC-AS1	2
8.18766e-09	0.0652123	RASSF5	2
8.3204e-09	0.00306455	DNAJC2	2
8.39154e-09	0.0914339	TMED3	2
8.40991e-09	-0.125606	GPM6B	2
8.47543e-09	0.151481	BEX4	2
8.68523e-09	0.0208354	NCK1	2
8.71801e-09	0.1896	DAB2	2
8.74802e-09	0.0138553	LRRC47	2
8.81766e-09	0.0271887	BAZ2A	2
8.8578e-09	0.106141	RPL7	2
9.00726e-09	-0.127671	PHLDB2	2
9.0972e-09	-0.176606	PRSS23	2
9.25626e-09	0.121855	FAM162A	2
9.2569e-09	0.140797	PSIP1	2
9.31488e-09	0.0463797	GNPTG	2
9.33852e-09	0.0838492	AC079602.1	2
9.35733e-09	0.148262	APRT	2
9.42484e-09	0.0897212	MRPS22	2
9.4497e-09	0.0773631	ZNF33B	2
9.50004e-09	-0.0945114	TCF7	2
9.50607e-09	-0.0874277	C3orf52	2
9.5551e-09	-0.258209	OTUD1	2
9.71357e-09	-0.168708	ARL4A	2
9.73361e-09	0.0922294	SRA1	2
9.77918e-09	-0.0971817	PIM1	2
9.79329e-09	0.0937714	ANXA10	2
9.869e-09	0.142896	SMARCA2	2
9.95868e-09	0.0608033	PLEKHA3	2
1.00199e-08	-0.106578	TDG	2
1.00386e-08	0.120884	RALBP1	2
1.01294e-08	0.119298	HSD17B8	2
1.01771e-08	0.0942525	PDHB	2
1.03715e-08	0.14414	PSMB6	2
1.03868e-08	0.0509422	IL17RC	2
1.0614e-08	0.0768033	MFN1	2
1.07193e-08	-0.127009	ZBTB2	2
1.07365e-08	0.103867	TIMM13	2
1.08895e-08	-0.151951	SPAG1	2
1.09589e-08	-0.100822	HYOU1	2
1.10279e-08	-0.000394613	TRIM21	2
1.11123e-08	-0.176548	EIF4A1	2
1.12499e-08	0.123079	TMEM205	2
1.13427e-08	0.16747	TMC5	2
1.14393e-08	-0.114385	DIAPH1	2
1.14944e-08	0.135785	C7orf73	2
1.17328e-08	0.138765	PIN4	2
1.1742e-08	0.132708	PSMC5	2
1.17459e-08	0.131777	PPP1R16A	2
1.17589e-08	-0.0129937	UTP15	2
1.1933e-08	0.123018	SLC15A1	2
1.22172e-08	-0.178094	LRRFIP2	2
1.22314e-08	0.114394	TEX264	2
1.24595e-08	0.0577797	TCAIM	2
1.24719e-08	0.0706351	FLOT2	2
1.25864e-08	-0.17015	RPGR	2
1.26928e-08	-0.106393	ZDHHC13	2
1.27477e-08	0.0660188	TAF12	2
1.2846e-08	-0.011559	SMPD4	2
1.30798e-08	0.120688	CLNS1A	2
1.32452e-08	0.15606	HOMER2	2
1.32503e-08	0.0351117	CDK14	2
1.33373e-08	0.148275	TRAPPC2L	2
1.33473e-08	0.0457991	ERLEC1	2
1.33904e-08	0.126688	LEPROT	2
1.36686e-08	-0.0734158	ITPRIP	2
1.36827e-08	0.0996302	GNPAT	2
1.37165e-08	0.0996376	NAPRT1	2
1.38589e-08	0.129363	ATP6V1F	2
1.38836e-08	0.136554	YBX1	2
1.40942e-08	0.0495386	CADPS2	2
1.43153e-08	0.103481	PPP1R7	2
1.45058e-08	-0.116762	CYTH2	2
1.46483e-08	0.103478	FAM211B	2
1.49326e-08	0.141393	NPC2	2
1.49621e-08	-0.149752	ARPC4	2
1.49668e-08	-0.0606076	TNFSF9	2
1.50285e-08	0.0959121	GRHPR	2
1.51142e-08	-0.120501	MAFK	2
1.5815e-08	0.123114	DSTN	2
1.58397e-08	0.200046	TMEM37	2
1.61279e-08	-0.121226	NABP1	2
1.63522e-08	-0.130211	SPTAN1	2
1.64359e-08	0.043541	CDC16	2
1.64513e-08	0.12415	PCYOX1	2
1.66092e-08	-0.123961	ACOT9	2
1.68213e-08	-0.13957	PER2	2
1.70285e-08	-0.109518	SOWAHC	2
1.70547e-08	0.158935	UGP2	2
1.71559e-08	0.0982646	WDR34	2
1.72581e-08	0.126202	NDUFS7	2
1.72895e-08	0.0842061	RNASEH2B	2
1.74654e-08	0.104176	POP5	2
1.74868e-08	0.0792909	MRPL17	2
1.75377e-08	0.0684736	HTATSF1	2
1.7607e-08	0.108093	PDIA5	2
1.77393e-08	0.0957125	PCCA	2
1.78826e-08	0.0303088	ZC3HC1	2
1.80933e-08	0.000668275	WDYHV1	2
1.81174e-08	0.114902	RPS13	2
1.83668e-08	-0.0044489	RP11-351J23.1	2
1.84095e-08	0.12941	NDUFB6	2
1.84164e-08	0.122529	HIBCH	2
1.84921e-08	0.0124324	ZNF496	2
1.85616e-08	0.0465067	ATAD3A	2
1.86132e-08	0.00963166	PAPD4	2
1.86938e-08	-0.13735	CLDN6	2
1.87014e-08	-0.00831825	RIOK1	2
1.87719e-08	0.095831	RNF181	2
1.90129e-08	0.120239	ACP1	2
1.90138e-08	0.128406	PTPLAD1	2
1.92948e-08	0.151995	HSBP1	2
1.94431e-08	0.0892859	ZNF524	2
1.99461e-08	0.129898	ZNF428	2
1.99815e-08	0.0480943	HSD11B1L	2
1.99848e-08	0.133272	TXN2	2
2.00159e-08	0.112627	SIVA1	2
2.01038e-08	-0.0737728	GALNT6	2
2.01503e-08	0.0751185	WDR45	2
2.0221e-08	0.139386	NDFIP1	2
2.02366e-08	0.0215592	ME3	2
2.02395e-08	-0.225773	ARRDC3	2
2.06329e-08	-0.0960336	MESDC1	2
2.06595e-08	0.155105	C9orf16	2
2.07911e-08	0.0715356	RUVBL2	2
2.08129e-08	0.228555	KCNJ15	2
2.11846e-08	0.0922614	COMMD10	2
2.12133e-08	0.151265	FCGRT	2
2.13383e-08	0.0945427	MPLKIP	2
2.17468e-08	0.100189	MRPL12	2
2.19354e-08	0.0567857	NRSN2	2
2.20892e-08	0.0655431	KIAA1191	2
2.21438e-08	0.140394	MIF	2
2.22125e-08	0.0497	TMEM42	2
2.23028e-08	0.114267	C19orf70	2
2.24057e-08	0.136112	C12orf57	2
2.25867e-08	0.0892193	SRP72	2
2.28429e-08	0.077262	NAA10	2
2.31612e-08	0.102514	PAH	2
2.32268e-08	-0.00248113	SEC24B	2
2.39077e-08	0.0785472	MRPL42	2
2.41645e-08	-0.0375613	DNAJB14	2
2.4169e-08	0.0648162	NFIX	2
2.47051e-08	0.168503	MAOA	2
2.52748e-08	0.134661	SRP9	2
2.52868e-08	0.0863928	SLC41A3	2
2.57437e-08	-0.169947	MIDN	2
2.58677e-08	0.0554836	SLC2A10	2
2.60505e-08	0.0981704	RPS5	2
2.63552e-08	0.112815	AGGF1	2
2.6446e-08	0.101079	PECR	2
2.64721e-08	-0.160045	NFIL3	2
2.65691e-08	0.130741	CHID1	2
2.71899e-08	0.129074	C7orf55	2
2.73331e-08	0.203298	ANXA9	2
2.76007e-08	0.0120557	DPM1	2
2.78853e-08	-0.111432	IL4R	2
2.79907e-08	0.02804	MRPL9	2
2.91105e-08	0.0129002	PAK1	2
3.00611e-08	-0.122122	ARF6	2
3.01367e-08	-0.184362	PHLDA1	2
3.02263e-08	-0.114632	KDM2A	2
3.03653e-08	-0.0281422	RPIA	2
3.03777e-08	0.113249	VPS13C	2
3.04907e-08	0.131742	DEK	2
3.05861e-08	0.0737456	OSGEP	2
3.07106e-08	0.109249	ZRANB2	2
3.11114e-08	-0.0917711	RFX5	2
3.11503e-08	0.0969024	EMG1	2
3.15899e-08	0.128551	CPE	2
3.17112e-08	-0.103375	SLC25A33	2
3.19345e-08	0.024661	MBD3	2
3.22336e-08	-0.10075	ZNF217	2
3.25588e-08	0.10316	STX8	2
3.29265e-08	0.113993	GRB14	2
3.37043e-08	0.110298	MRPL23	2
3.5216e-08	0.149721	SCNN1A	2
3.52725e-08	0.0466257	SIAE	2
3.55703e-08	0.0368388	CUL2	2
3.62319e-08	-0.0169228	TIAL1	2
3.65617e-08	-0.0492184	MED15	2
3.66001e-08	0.0419481	BNIP3	2
3.66249e-08	0.137895	UBE2E3	2
3.67466e-08	0.130537	CCNI	2
3.73554e-08	0.132927	SSU72	2
3.74466e-08	0.128381	TIMMDC1	2
3.75682e-08	-0.157962	VASN	2
3.8143e-08	0.0962077	KLHDC3	2
3.87324e-08	0.0601763	LRPPRC	2
3.93889e-08	0.128724	LIMA1	2
3.94435e-08	-0.135897	COQ7	2
3.96279e-08	0.158412	COL27A1	2
4.06634e-08	0.0971351	EXOSC1	2
4.07557e-08	-0.0188966	FRK	2
4.07991e-08	-0.175786	TNF	2
4.08227e-08	0.135713	THOC7	2
4.08676e-08	0.125895	PCNA	2
4.13681e-08	-0.114224	IL23A	2
4.16863e-08	-0.159526	CLDN3	2
4.17514e-08	-0.102303	CCT4	2
4.27446e-08	0.166774	SF3B5	2
4.3696e-08	-0.0466941	RAET1L	2
4.37346e-08	0.0848225	ZFYVE21	2
4.37771e-08	0.0555915	C5orf30	2
4.40012e-08	0.126727	POLR2J	2
4.43616e-08	0.154759	ATP5H	2
4.50828e-08	0.121359	MRPL19	2
4.59889e-08	0.153111	CADPS	2
4.73814e-08	0.130083	ANP32A	2
4.75574e-08	0.175607	SYT8	2
4.7567e-08	0.120554	TMEM106B	2
4.80201e-08	0.0880088	PRKAG1	2
4.84498e-08	0.12869	NDUFB5	2
4.85173e-08	-0.0466499	NUP153	2
4.91593e-08	0.0477104	C16orf62	2
4.96355e-08	0.0211138	DAK	2
5.00232e-08	0.138349	PXMP2	2
5.00585e-08	0.0586254	EFHC1	2
5.02871e-08	-0.0798169	IFIH1	2
5.05314e-08	0.0637004	NPEPL1	2
5.09035e-08	0.0534107	CYHR1	2
5.11096e-08	0.119263	NDUFC1	2
5.26898e-08	0.0361433	MRPS5	2
5.32047e-08	0.101316	LSM10	2
5.35414e-08	-0.138817	MYLIP	2
5.37817e-08	-0.036536	GAREM	2
5.45571e-08	0.0900695	METTL9	2
5.46117e-08	-0.132355	MED30	2
5.61625e-08	-0.0201919	TRIM26	2
5.62906e-08	0.0761712	TMEM199	2
5.67847e-08	0.117969	BLCAP	2
5.71098e-08	-0.126579	MLLT4	2
5.71659e-08	0.11665	GCSH	2
5.73706e-08	0.14867	SUCLG1	2
5.76948e-08	-0.140056	SNX10	2
5.78807e-08	-0.0703643	C16orf72	2
5.82568e-08	0.0912736	KCNMA1	2
5.9562e-08	-0.146888	GPBP1	2
5.98345e-08	-0.07833	PPP2R1B	2
6.00302e-08	-0.138725	SKIL	2
6.00937e-08	0.0856942	FBXL3	2
6.03104e-08	0.112648	MRPL22	2
6.05114e-08	0.0859661	C1orf86	2
6.0821e-08	0.0188907	TMEM177	2
6.11478e-08	-0.0736945	RTKN	2
6.1223e-08	0.104471	LMAN1	2
6.1339e-08	0.186123	ERP27	2
6.2038e-08	0.0318104	PSMD3	2
6.25038e-08	0.100432	KCNS3	2
6.28565e-08	0.110593	FAM204A	2
6.30656e-08	0.0901491	HDDC3	2
6.30797e-08	0.108403	NHP2L1	2
6.3456e-08	0.0725738	HIRIP3	2
6.58425e-08	0.0528797	ZC3H18	2
6.62425e-08	0.0953339	TRIOBP	2
6.71382e-08	-0.0248816	BTBD19	2
6.75972e-08	0.110921	C1GALT1C1	2
6.78649e-08	0.137776	RBPJ	2
6.8089e-08	0.0804742	PTPN6	2
6.83522e-08	-0.0969035	EIF4H	2
6.84809e-08	-0.157358	BAZ1A	2
6.84874e-08	-0.126697	CSRP2	2
6.84899e-08	0.130369	C19orf60	2
6.85455e-08	0.0838514	HNF1A-AS1	2
6.96369e-08	0.120024	HMGN1	2
6.96521e-08	0.117745	SCN9A	2
7.0148e-08	0.0490131	ATF6B	2
7.01886e-08	0.0924727	ABT1	2
7.13374e-08	0.0730546	ESF1	2
7.14639e-08	0.0864568	ADCY6	2
7.18953e-08	0.0614917	PDHA1	2
7.23647e-08	-0.0786534	SCD5	2
7.2835e-08	0.0646612	RNF26	2
7.30515e-08	-0.0218731	NUDT21	2
7.37302e-08	0.0580616	OCEL1	2
7.45531e-08	0.0283199	PPP3CB	2
7.46744e-08	0.0666336	MRPL21	2
7.46889e-08	-0.00574763	NSUN5	2
7.49556e-08	0.0476611	CCDC61	2
7.55715e-08	0.194025	MT1M	2
7.6604e-08	-0.0877568	GRINA	2
7.68712e-08	0.0506008	TACO1	2
7.71699e-08	0.131273	GADD45GIP1	2
7.77853e-08	0.0932046	SMARCC2	2
7.83843e-08	-0.00267384	DMWD	2
8.00325e-08	0.168491	TSPAN13	2
8.02711e-08	-0.112377	MEX3C	2
8.1029e-08	0.124605	NENF	2
8.14069e-08	0.09588	SPRYD7	2
8.2209e-08	0.0831423	PPP1R9A	2
8.2688e-08	-0.161406	LURAP1L	2
8.30293e-08	0.0858783	REXO2	2
8.42473e-08	-0.00376576	FUCA2	2
8.49725e-08	0.0822072	UQCRC1	2
8.51445e-08	0.00549362	KTI12	2
8.53078e-08	0.0539829	KCTD1	2
8.5969e-08	0.121325	MT-CO3	2
8.62716e-08	0.112205	MPHOSPH8	2
8.63214e-08	0.126743	CTDSPL	2
8.68352e-08	0.156145	NUPR1	2
8.72259e-08	-0.103534	TRAF1	2
8.74057e-08	0.0955175	WDR61	2
8.75617e-08	0.0438475	METTL3	2
8.76483e-08	0.112349	SYNE2	2
8.85194e-08	0.08976	MRPS7	2
8.90526e-08	0.0317524	OXSM	2
8.96078e-08	0.110531	TRAPPC6A	2
8.99174e-08	0.0974172	RP11-532F12.5	2
8.99979e-08	0.040181	CTBP1	2
9.02362e-08	0.122724	TLE2	2
9.03877e-08	0.126321	DDX46	2
9.20044e-08	0.099174	RPP25L	2
9.29821e-08	0.0871729	SMC3	2
9.31708e-08	0.0710542	TSFM	2
9.37337e-08	0.134455	ALDH9A1	2
9.38346e-08	0.0121958	EIF3B	2
9.55411e-08	0.0534266	FXYD3	2
9.56725e-08	-0.0790124	RELA	2
9.60943e-08	0.101506	MTRNR2L8	2
9.61953e-08	0.0851219	AP1S1	2
9.78863e-08	0.116899	RP11-528G1.2	2
9.84821e-08	0.0688309	C7orf55-LUC7L2	2
9.85621e-08	0.0622591	PPIL1	2
9.86179e-08	0.0929187	MTERFD2	2
9.86677e-08	-0.056371	CEP95	2
9.90152e-08	0.10524	KRCC1	2
9.91193e-08	0.0227046	OGFOD3	2
9.93281e-08	0.0342353	GABARAP	2
9.95763e-08	0.0600426	SCAMP4	2
1.0002e-07	0.085958	MRPS23	2
1.00166e-07	0.12003	ECHDC1	2
1.00386e-07	0.0390845	TRMU	2
1.00519e-07	0.104624	PIGM	2
1.00612e-07	0.117271	HSPB11	2
1.00967e-07	0.0714631	THAP11	2
1.01046e-07	0.0718912	SQRDL	2
1.02257e-07	0.00322529	FAM76B	2
1.02628e-07	0.1009	OCIAD1	2
1.03968e-07	-0.0230919	CD55	2
1.04013e-07	0.111178	MRPL34	2
1.0463e-07	0.0328585	CACFD1	2
1.0559e-07	0.115462	ATP5F1	2
1.06099e-07	0.0925362	CNPY3	2
1.06355e-07	-0.136543	METRNL	2
1.07088e-07	0.0840365	C14orf119	2
1.07245e-07	0.118444	C1orf123	2
1.07272e-07	0.0837253	EEF1A1	2
1.07941e-07	0.179299	TIMP1	2
1.08163e-07	0.086515	SAMM50	2
1.09316e-07	-0.0751154	TUFT1	2
1.09459e-07	0.101314	RPL14	2
1.10693e-07	0.0144708	LIPT1	2
1.11432e-07	-0.116208	BCAR1	2
1.11502e-07	0.132639	STARD10	2
1.11804e-07	0.0812118	EIF1AY	2
1.13029e-07	0.0214456	GOLPH3	2
1.13839e-07	0.0444225	EIF2B1	2
1.157e-07	0.10776	AKR1C3	2
1.15771e-07	-0.12823	AGRN	2
1.1619e-07	0.101499	LYRM1	2
1.16335e-07	0.0116214	RTCA	2
1.16653e-07	0.105186	SCOC	2
1.19489e-07	-0.105712	RIC8B	2
1.19633e-07	0.110476	SDF2	2
1.19651e-07	0.0634635	ARFIP1	2
1.19695e-07	0.0888155	RAB11FIP2	2
1.20327e-07	0.101151	USP48	2
1.21191e-07	0.111946	SGCE	2
1.21335e-07	0.191999	TTN	2
1.22501e-07	0.115147	MPST	2
1.22946e-07	0.00451198	SLC9A6	2
1.23364e-07	0.154603	ARSE	2
1.23721e-07	-0.0112195	EDC3	2
1.23836e-07	0.120451	GPR108	2
1.24091e-07	0.112586	DEPTOR	2
1.24592e-07	0.067186	ANKS1B	2
1.25851e-07	-0.0135135	SEL1L	2
1.26161e-07	0.163596	GOLM1	2
1.27504e-07	0.0937884	GSDMD	2
1.27755e-07	0.115168	ZMAT5	2
1.27856e-07	0.0803977	C17orf97	2
1.28105e-07	-0.130869	BAALC	2
1.28292e-07	0.147185	CAT	2
1.28477e-07	0.0834964	MRPS11	2
1.3097e-07	0.122496	EIF3G	2
1.31322e-07	0.0893054	ATP6AP2	2
1.31608e-07	0.118392	MRPL27	2
1.32201e-07	0.0023267	ITCH	2
1.3291e-07	0.0594997	UBE3B	2
1.33002e-07	0.135372	PLS3	2
1.33856e-07	0.129338	FMO5	2
1.34003e-07	0.0910622	OGT	2
1.34343e-07	0.0623061	TFAP4	2
1.35036e-07	0.0324499	ARSK	2
1.35548e-07	0.109091	THAP4	2
1.36282e-07	0.101753	EXOC7	2
1.36651e-07	0.0402084	CSTF3	2
1.37008e-07	0.124365	ATP5O	2
1.38368e-07	0.0603091	DCBLD1	2
1.39044e-07	0.210435	TXNIP	2
1.40351e-07	0.111544	HNRNPA2B1	2
1.43283e-07	0.100222	HMGCL	2
1.43588e-07	0.00392904	RAE1	2
1.43643e-07	0.0901602	UBA52	2
1.43724e-07	-0.122739	NMT2	2
1.47535e-07	0.149076	IFI27L2	2
1.48311e-07	0.0211959	C19orf12	2
1.48329e-07	-0.115949	FAM60A	2
1.50714e-07	0.083735	TMEM161B-AS1	2
1.51433e-07	0.0714854	PIGN	2
1.51548e-07	0.0683585	LINC00982	2
1.5159e-07	0.118886	SNRPE	2
1.51786e-07	0.107878	FRA10AC1	2
1.52008e-07	0.0590679	COLCA2	2
1.55561e-07	0.135357	ERBB3	2
1.5573e-07	-0.0744732	SLC9A1	2
1.57818e-07	0.0877304	BROX	2
1.5798e-07	0.0930975	RBL2	2
1.60639e-07	0.0343654	GLRX2	2
1.62218e-07	0.0390354	GLG1	2
1.62612e-07	0.106435	MAN1A2	2
1.63614e-07	0.10459	BTBD7	2
1.6472e-07	-0.0331379	GNAI3	2
1.67619e-07	-0.0960598	HKDC1	2
1.67903e-07	0.0304849	MOB2	2
1.68026e-07	0.15972	LMO7	2
1.70337e-07	-0.0273268	SPNS2	2
1.70649e-07	0.0952698	VDAC3	2
1.71558e-07	0.111098	SMIM14	2
1.72768e-07	0.13505	ERP29	2
1.72879e-07	0.106666	TDP2	2
1.74314e-07	0.0848304	NME4	2
1.74599e-07	0.0576821	SRPK2	2
1.75079e-07	0.123828	OARD1	2
1.75242e-07	-0.0648435	ICAM4	2
1.76253e-07	0.0108451	HPS6	2
1.7717e-07	0.0812117	SOAT1	2
1.79297e-07	-0.0834607	CRK	2
1.81066e-07	0.110018	VEGFB	2
1.81443e-07	0.0967609	RAB20	2
1.82054e-07	0.0819927	2021-03-02	2
1.85226e-07	0.0363672	LETMD1	2
1.86826e-07	0.112542	SEL1L3	2
1.88285e-07	0.0627289	CDC40	2
1.88705e-07	-0.0823946	RP11-215G15.5	2
1.90406e-07	0.0685933	GSTA4	2
1.91024e-07	0.0710599	UBL7	2
1.93007e-07	0.0940844	PTPRN2	2
1.94798e-07	0.108469	GTF2A2	2
1.95089e-07	0.011044	TSPAN9	2
1.97686e-07	0.124848	PET100	2
1.97956e-07	0.0550836	KLHL42	2
1.98815e-07	0.0887314	CBY1	2
1.99075e-07	0.114982	RIC3	2
2.00451e-07	-0.171681	STX12	2
2.05394e-07	0.0820335	ENDOG	2
2.05545e-07	-0.0917827	GMNN	2
2.0787e-07	-0.0575906	RNU11	2
2.1177e-07	-0.161502	TOB1	2
2.12195e-07	0.0892737	TAPT1-AS1	2
2.12674e-07	0.100026	ORMDL1	2
2.14193e-07	-0.102302	LMTK3	2
2.15561e-07	-0.412179	HIST1H1C	2
2.16633e-07	0.0377519	TM2D1	2
2.17108e-07	0.10409	ARRDC1	2
2.17157e-07	-0.0287314	NUP88	2
2.19112e-07	-0.0813882	CKAP4	2
2.19126e-07	-0.0995849	SAMD4A	2
2.19569e-07	-0.0721162	SLC7A1	2
2.21523e-07	0.0239013	PPP6R1	2
2.2215e-07	0.0908608	UNC50	2
2.22612e-07	-0.126964	ABHD5	2
2.23057e-07	0.0255133	FAM98A	2
2.23092e-07	0.173669	RAMP1	2
2.2628e-07	0.110256	MRPS33	2
2.26768e-07	-0.0417327	KCMF1	2
2.28818e-07	0.0793898	MAN2A1	2
2.29038e-07	0.0451733	PJA2	2
2.29132e-07	0.102686	RPL26	2
2.29376e-07	0.032551	MUM1	2
2.294e-07	0.0226248	HAUS4	2
2.31987e-07	0.0106508	AGBL4	2
2.32919e-07	0.0239116	TEAD4	2
2.34182e-07	0.0508281	EMC2	2
2.35622e-07	0.0504457	ARHGEF16	2
2.367e-07	0.0553116	PNPT1	2
2.37929e-07	0.0869561	FAM192A	2
2.40879e-07	0.0609667	CECR5	2
2.4102e-07	0.0455437	FYB	2
2.41723e-07	0.103494	HDAC2	2
2.44072e-07	0.022138	RFC2	2
2.44759e-07	0.0748455	UBA5	2
2.44892e-07	-0.501174	KRT7	2
2.48867e-07	0.08729	TMEM99	2
2.49144e-07	0.0669201	ERCC1	2
2.49163e-07	0.0425206	ERCC5	2
2.55611e-07	0.0539722	M6PR	2
2.56886e-07	-0.189358	IDI1	2
2.5735e-07	-0.265224	CALD1	2
2.57432e-07	0.0291111	LAMB1	2
2.59897e-07	0.112586	TRAM1	2
2.60959e-07	0.0529295	RFC5	2
2.62805e-07	0.0847255	RASSF7	2
2.64886e-07	0.0352157	CANT1	2
2.6514e-07	-0.0973613	MEX3D	2
2.68377e-07	-0.26683	ITGB1	2
2.69455e-07	0.118616	COX6A1	2
2.71193e-07	0.241976	SLC3A1	2
2.72562e-07	0.0949718	CCDC115	2
2.72616e-07	0.0998085	BAG1	2
2.72856e-07	-0.103957	PNPLA2	2
2.73658e-07	0.301976	ID1	2
2.73727e-07	-0.00364806	PPIL2	2
2.74103e-07	0.105624	CTSL	2
2.74141e-07	0.0347058	RMND5B	2
2.75771e-07	0.0782588	SNRNP25	2
2.75867e-07	0.09626	COA6	2
2.78246e-07	-0.0053073	DDB1	2
2.81529e-07	0.0063423	SETD5	2
2.83784e-07	0.0291133	SLC44A1	2
2.87739e-07	0.028886	XBP1	2
2.88927e-07	0.0859989	PPP2R5A	2
2.92299e-07	0.120831	NDUFA3	2
2.94795e-07	0.0744251	LYPLA1	2
2.9542e-07	0.0934943	MRPL3	2
2.95984e-07	-0.141704	MAFG	2
3.03112e-07	-0.00495779	ZFR	2
3.06801e-07	0.0986268	FKBP11	2
3.08511e-07	0.0883389	DHRS1	2
3.08911e-07	0.0965872	TAX1BP1	2
3.1067e-07	-0.0589432	PPRC1	2
3.1168e-07	0.0858541	CCDC104	2
3.13016e-07	-0.00991213	SLC35A4	2
3.13499e-07	0.0952609	TRIAP1	2
3.14702e-07	0.11737	NDUFS1	2
3.14978e-07	-0.0943967	NRAS	2
3.19722e-07	0.0157071	CDK11B	2
3.21707e-07	0.0282429	SLC48A1	2
3.22129e-07	0.107285	RPL37	2
3.2416e-07	0.137689	NHP2	2
3.24374e-07	0.072911	KARS	2
3.25453e-07	0.136079	TTC3	2
3.25514e-07	0.045358	NOB1	2
3.26995e-07	0.0496948	RBM26	2
3.30621e-07	0.0972571	RBBP7	2
3.32354e-07	-0.0992959	PER1	2
3.34918e-07	0.0045611	CNPPD1	2
3.35369e-07	0.0764011	SUMF1	2
3.40291e-07	-0.168145	UBD	2
3.40728e-07	0.103409	C14orf166	2
3.41036e-07	0.0258162	SFXN3	2
3.41935e-07	0.0273996	VPS53	2
3.43377e-07	0.105998	ISCU	2
3.44682e-07	0.12874	TMEM66	2
3.46207e-07	0.0798886	ZC3H13	2
3.46734e-07	-0.0168127	PPID	2
3.48974e-07	-0.10254	PRDM2	2
3.51609e-07	0.0695626	STAU2	2
3.53348e-07	0.0808171	PFKL	2
3.58162e-07	0.124436	ALG5	2
3.60321e-07	-0.0795358	DRAM1	2
3.60633e-07	0.0718408	GGPS1	2
3.61495e-07	0.0506543	IFT140	2
3.63293e-07	0.0856234	ZSCAN16-AS1	2
3.63565e-07	-0.142707	ZBTB20	2
3.65146e-07	0.137344	BCAP31	2
3.66015e-07	0.0533666	TMEM109	2
3.6737e-07	0.0480882	SNX1	2
3.74679e-07	0.111806	STX18	2
3.75524e-07	0.0709345	KIAA0430	2
3.76982e-07	-0.0626461	TMEM185B	2
3.81989e-07	0.078651	SLC25A11	2
3.85254e-07	0.126397	POLR2K	2
3.89178e-07	0.0501282	BTD	2
3.90373e-07	0.122973	MFF	2
3.92082e-07	0.107173	NDUFAB1	2
3.93061e-07	0.0207705	VEZF1	2
3.98032e-07	0.0408507	ARHGEF10	2
3.99625e-07	0.0466462	BUB3	2
4.02407e-07	-0.0915759	ST7-AS1	2
4.05361e-07	0.0977602	METTL5	2
4.06024e-07	-0.139748	STAP2	2
4.10852e-07	0.0663121	LINC00938	2
4.16016e-07	-0.081362	SRSF6	2
4.20323e-07	0.10405	TSPAN4	2
4.26793e-07	-0.0631793	PSEN1	2
4.30933e-07	0.11833	RSRC1	2
4.30978e-07	-0.0994954	DAAM1	2
4.44293e-07	0.0182964	RNASEH1	2
4.44484e-07	0.117532	HP1BP3	2
4.47088e-07	0.0229882	NME1-NME2	2
4.5423e-07	0.114222	RRBP1	2
4.54296e-07	0.0982838	CWF19L2	2
4.54653e-07	0.100921	PFN2	2
4.56248e-07	-0.143985	SCNN1G	2
4.60377e-07	0.0819345	EXOSC7	2
4.61877e-07	0.0545153	CWC27	2
4.63177e-07	0.226004	SERPINA1	2
4.67811e-07	0.102021	DNPH1	2
4.70472e-07	0.0396801	EVL	2
4.71088e-07	0.0972433	TSC22D4	2
4.75715e-07	0.127534	MRPL20	2
4.77556e-07	0.0213815	HEATR1	2
4.79972e-07	0.0379032	YIPF2	2
4.83814e-07	0.131052	SMIM11	2
4.854e-07	0.11515	ATP5B	2
4.87349e-07	0.0182781	PSMD5-AS1	2
4.87377e-07	0.0068419	HARS2	2
4.92514e-07	0.0472239	NSMCE4A	2
4.94652e-07	0.0257027	FBXO31	2
4.97661e-07	0.112758	NUDT2	2
4.99625e-07	0.0745607	IARS2	2
5.01949e-07	0.0470408	TVP23B	2
5.0295e-07	-0.0232873	STARD5	2
5.09646e-07	-0.00175889	FBXL12	2
5.10793e-07	0.114106	SGSM3	2
5.12005e-07	0.161147	PLEKHS1	2
5.12081e-07	0.0603169	RING1	2
5.20038e-07	0.131468	COX7A2	2
5.21505e-07	-0.0239455	MED17	2
5.22333e-07	-0.0752119	CDKN2AIP	2
5.25633e-07	0.0577301	SLC35F5	2
5.28281e-07	0.104936	HMGN5	2
5.30733e-07	0.0760946	PDK2	2
5.32749e-07	0.0720508	MRPL44	2
5.33411e-07	0.102228	RPL30	2
5.34449e-07	-0.0267269	PHLDB3	2
5.35825e-07	0.100628	RPS15A	2
5.45051e-07	0.0618166	RNASEH2A	2
5.45718e-07	0.0980266	DEXI	2
5.47341e-07	0.086574	CTC-228N24.3	2
5.47901e-07	0.0873225	HIP1R	2
5.48651e-07	0.120303	C11orf83	2
5.51627e-07	0.142696	SMCO4	2
5.56708e-07	-0.000632967	WBSCR22	2
5.59627e-07	0.0593623	PIAS1	2
5.60589e-07	0.0886891	GSTO2	2
5.64308e-07	0.050617	PPP1R35	2
5.64807e-07	0.0685623	UTP3	2
5.66551e-07	0.0493529	SNRNP40	2
5.67303e-07	0.201078	MUC5B	2
5.68144e-07	-0.0590616	AKAP8	2
5.70368e-07	0.00629668	DDX19B	2
5.71542e-07	0.10913	PINK1	2
5.73622e-07	-0.0829945	ZC3H12C	2
5.74417e-07	0.0586023	HECTD1	2
5.75305e-07	-0.0518981	CTC-250I14.6	2
5.79161e-07	0.0774799	PTPRA	2
5.80519e-07	0.140325	ACAA1	2
5.89704e-07	0.0194396	GTF3C5	2
5.92595e-07	-0.0551881	RCC2	2
5.9566e-07	-0.0784999	SLC4A2	2
5.97616e-07	0.0813241	PLEKHA1	2
5.97639e-07	0.0323176	ATG10	2
5.98533e-07	0.10581	MT-ND6	2
5.98998e-07	-0.0232648	ZNF787	2
6.0018e-07	0.123828	CFDP1	2
6.0228e-07	0.0867461	KANK1	2
6.04312e-07	0.128604	TAOK3	2
6.07684e-07	0.0449699	SLC22A5	2
6.14911e-07	0.0605066	C19orf82	2
6.14924e-07	0.103294	MRPL36	2
6.15133e-07	0.0875564	CCDC66	2
6.18457e-07	0.137645	FAM13A	2
6.18909e-07	0.0214691	CIAO1	2
6.19596e-07	-0.0076714	PIP5K1C	2
6.2246e-07	0.103509	MGMT	2
6.24665e-07	0.107748	ACAP2	2
6.26994e-07	-0.116612	TLE4	2
6.35838e-07	-0.0827371	TSPAN14	2
6.36801e-07	-0.136102	WDR45B	2
6.38053e-07	0.0330998	CCDC53	2
6.42383e-07	0.0110075	BBS7	2
6.48051e-07	0.115129	APCDD1	2
6.51229e-07	0.0237833	AGAP3	2
6.52449e-07	0.00721664	PPWD1	2
6.52481e-07	-0.0858508	SLC12A4	2
6.52607e-07	0.0835307	TPT1	2
6.54888e-07	0.0561827	EIF3L	2
6.5615e-07	0.0885978	ADARB2	2
6.5802e-07	0.113096	C12orf75	2
6.62454e-07	0.0737382	CMTM8	2
6.66203e-07	-0.0601322	C6orf62	2
6.66672e-07	0.0860773	ITGAV	2
6.67147e-07	-0.0248083	RANBP9	2
6.75966e-07	0.0946451	ARL3	2
6.77998e-07	0.0435185	GOSR1	2
6.78731e-07	0.0793132	PDCD7	2
6.79565e-07	-0.0730624	LATS2-AS1	2
6.83375e-07	0.0924684	PCBD1	2
6.83819e-07	-0.0610177	F11R	2
6.85127e-07	0.0265362	C19orf55	2
6.91558e-07	0.00317803	KIAA1279	2
6.99222e-07	0.0397395	UNC45A	2
7.03164e-07	-0.00830859	TRIP10	2
7.07594e-07	0.0615021	SLC35E2B	2
7.08225e-07	-2.13232e-05	AP1M1	2
7.13676e-07	0.0279042	XPO6	2
7.15269e-07	0.0831108	CYP39A1	2
7.1833e-07	0.131829	RWDD1	2
7.21034e-07	0.108511	ARF5	2
7.22195e-07	0.0797287	CNDP2	2
7.2285e-07	-0.167288	ANKRD37	2
7.2773e-07	-0.00982102	ING2	2
7.28351e-07	-0.0716839	ENAH	2
7.3336e-07	0.10456	WDR60	2
7.39409e-07	0.0360031	YIF1A	2
7.42887e-07	0.0313541	RAD51C	2
7.45216e-07	0.0898336	WIBG	2
7.52474e-07	0.0974396	RPS26	2
7.55392e-07	0.118503	TMEM106C	2
7.5827e-07	0.0427201	CTNNBIP1	2
7.5838e-07	0.0991203	C2orf72	2
7.60327e-07	0.0750305	ACTR6	2
7.60947e-07	-0.0246963	KIF1B	2
7.66271e-07	0.0550404	TCEA2	2
7.70538e-07	0.0940502	IDH3G	2
7.7699e-07	-0.0302688	SNX6	2
7.77411e-07	-0.100345	THAP9-AS1	2
7.85968e-07	0.11513	ZCRB1	2
8.06275e-07	0.0595711	CCDC23	2
8.0685e-07	0.0805111	AK2	2
8.08483e-07	0.0409298	PIGO	2
8.09841e-07	0.0466798	PSMG3	2
8.10972e-07	0.100962	CDO1	2
8.17526e-07	0.0944589	CBR4	2
8.20319e-07	0.0830297	CCS	2
8.23387e-07	0.0328716	ELMOD2	2
8.27282e-07	-0.0279951	SF3A2	2
8.30737e-07	-0.0898053	TCP1	2
8.42741e-07	0.0678339	AIMP1	2
8.44993e-07	0.0424934	TEX9	2
8.45408e-07	-0.0442506	ZNF207	2
8.49313e-07	0.0602681	GUK1	2
8.5035e-07	0.110479	ATP5A1	2
8.56351e-07	0.0402578	C5orf63	2
8.57764e-07	0.15296	AC005152.3	2
8.59195e-07	0.148332	C11orf54	2
8.59617e-07	-0.340704	RGCC	2
8.62294e-07	-0.08479	RP11-640M9.1	2
8.66262e-07	-0.0420695	TOR1AIP2	2
8.70364e-07	0.10831	PCDP1	2
8.72225e-07	0.0749523	PITPNC1	2
8.72506e-07	0.074967	CRIPT	2
8.80125e-07	-0.0444631	CTD-2031P19.3	2
8.81446e-07	0.0746204	RPL26L1	2
8.84312e-07	0.0881413	FUZ	2
9.03433e-07	-0.105492	FUS	2
9.04182e-07	0.108673	CCDC25	2
9.05725e-07	0.15015	GLUL	2
9.18037e-07	0.0447087	SNRPB2	2
9.23475e-07	0.0857194	PHKB	2
9.23552e-07	0.0554896	FN3K	2
9.27794e-07	0.0291494	MED8	2
9.29036e-07	0.0489081	BLMH	2
9.29744e-07	0.0593502	PRELID2	2
9.3077e-07	-0.208591	HSPE1	2
9.35385e-07	0.0359518	HMCES	2
9.36187e-07	-0.109661	TMEM132A	2
9.41001e-07	-0.101948	AMD1	2
9.50789e-07	0.0787664	C4orf27	2
9.51256e-07	0.0782061	MATN2	2
9.62244e-07	0.504054	LCN2	2
9.70984e-07	0.112865	EPB41L1	2
9.74733e-07	0.00179049	EHMT1	2
9.75365e-07	0.0211927	ATF2	2
9.77262e-07	0.147647	PKM	2
9.77709e-07	-0.00131134	TAPBPL	2
9.80601e-07	-0.0909285	ZDHHC14	2
9.82201e-07	0.0603011	PRMT5	2
9.83571e-07	0.0796697	ABHD14A	2
9.85694e-07	-0.0358553	DUSP16	2
9.88668e-07	0.029252	PPIL4	2
9.91648e-07	0.0884559	DPCD	2
9.91745e-07	0.0663827	BOD1L1	2
9.98489e-07	0.0708744	MRPS18A	2
9.99625e-07	0.0909882	ZCCHC17	2
1.00848e-06	0.0627165	LINC00992	2
1.01128e-06	-0.083479	TOB2	2
1.01189e-06	0.0435643	B3GAT3	2
1.018e-06	-0.0718254	CCNC	2
1.02123e-06	-0.0603935	CMTM3	2
1.02437e-06	0.102131	ROMO1	2
1.03793e-06	0.0276771	RFX1	2
1.03826e-06	0.0519089	PDE7A	2
1.04091e-06	0.0378086	CHST3	2
1.04538e-06	0.0535046	DTYMK	2
1.05167e-06	-0.097041	DNAJC25	2
1.05607e-06	0.288749	LRG1	2
1.06447e-06	0.0946901	EAPP	2
1.07076e-06	0.044624	USF2	2
1.0723e-06	-0.0334138	TOE1	2
1.0804e-06	0.103761	SNX27	2
1.08413e-06	-0.00502468	ACOX3	2
1.08969e-06	0.0589522	PLRG1	2
1.09186e-06	0.107841	TNS1	2
1.09732e-06	-0.120961	ANXA3	2
1.09968e-06	0.0105072	AP5M1	2
1.10313e-06	-0.176581	DDX3X	2
1.10746e-06	0.0704951	PSMD10	2
1.12251e-06	-0.0667678	SIAH1	2
1.12642e-06	-0.0124442	WNT5B	2
1.12835e-06	0.0460393	ARHGEF38	2
1.13118e-06	0.0868142	ZNF704	2
1.13207e-06	0.121613	EFEMP1	2
1.13367e-06	0.0416866	SMUG1	2
1.13635e-06	0.0232275	PRKD2	2
1.14585e-06	0.0887586	RPL10A	2
1.15627e-06	-0.131565	JUP	2
1.15635e-06	0.0721156	PDXK	2
1.16521e-06	0.0847744	GIPC2	2
1.17998e-06	0.0743911	AP2M1	2
1.1807e-06	-0.0240133	PLXNA3	2
1.18915e-06	0.0325166	KIAA0141	2
1.19713e-06	0.114924	PRKAR2B	2
1.19885e-06	-0.103275	PPAP2A	2
1.20369e-06	0.102516	RPS10	2
1.21158e-06	-0.0533087	AGPAT9	2
1.21201e-06	0.0613854	TRMT1L	2
1.22018e-06	-0.0856241	KLF3	2
1.2241e-06	0.0824087	TMEM183A	2
1.22458e-06	0.0336531	NUMB	2
1.22747e-06	0.0603117	USE1	2
1.22773e-06	-0.0833076	RABGGTB	2
1.23283e-06	0.060438	MCEE	2
1.23432e-06	0.0958686	METTL23	2
1.2355e-06	0.11158	TMEM14C	2
1.23996e-06	0.0500679	FAAH	2
1.24012e-06	0.0621493	TMEM242	2
1.24052e-06	-0.132545	PLK2	2
1.24083e-06	0.0614211	FECH	2
1.24153e-06	-0.0801879	KATNBL1	2
1.26607e-06	-0.0652455	LARP6	2
1.27211e-06	0.114665	EBAG9	2
1.27346e-06	0.0290907	EDRF1	2
1.27402e-06	-0.0458082	SPAG9	2
1.2757e-06	0.0550084	UTY	2
1.28174e-06	0.086333	PKN2	2
1.28265e-06	-0.109732	MSN	2
1.28978e-06	0.127513	CNPY2	2
1.29301e-06	0.0676068	DNAJC30	2
1.32713e-06	0.0896718	TNFRSF1A	2
1.33373e-06	0.106157	ENSA	2
1.3406e-06	-0.0325942	MTMR14	2
1.34632e-06	-0.0973973	ARL4D	2
1.34888e-06	0.0624153	METTL17	2
1.37082e-06	0.122499	TMEM50A	2
1.37232e-06	0.0834201	PSMA5	2
1.38545e-06	0.094388	TXNL4A	2
1.38657e-06	0.0724574	VPS45	2
1.39161e-06	0.107803	RPA2	2
1.39201e-06	0.0788653	PBDC1	2
1.39211e-06	0.0227181	ZNF576	2
1.39253e-06	0.000708098	ROCK2	2
1.39934e-06	-0.0152831	ABI1	2
1.40122e-06	0.0238469	CCDC8	2
1.41614e-06	-0.10062	PXDC1	2
1.42234e-06	0.028876	TFIP11	2
1.42473e-06	0.0641089	FAM104B	2
1.42559e-06	0.0933598	ANKRD65	2
1.43062e-06	0.0768643	ENPP5	2
1.43331e-06	0.249008	HSD17B2	2
1.43367e-06	-0.0814799	S100A3	2
1.45434e-06	0.0919696	ST13	2
1.45523e-06	-0.198589	ZNF503	2
1.47142e-06	-0.176332	ID3	2
1.47231e-06	0.0665467	NUDT16	2
1.4758e-06	-0.0214584	ECD	2
1.48434e-06	0.0334754	ACD	2
1.49977e-06	0.045916	YKT6	2
1.5024e-06	0.0421347	PWAR6	2
1.51696e-06	-0.00250726	OBSL1	2
1.52961e-06	0.0871336	VKORC1	2
1.54318e-06	0.0936483	LYPLAL1	2
1.54599e-06	-0.068621	CAB39	2
1.54888e-06	-0.0210266	FASTKD5	2
1.54999e-06	0.0067244	SHC1	2
1.56126e-06	0.107223	PHPT1	2
1.57763e-06	0.0725129	RPL27A	2
1.58594e-06	0.0465061	FBXO8	2
1.58943e-06	-0.156205	RASSF4	2
1.59144e-06	0.0112223	TMEM91	2
1.60817e-06	-0.0122542	BNIP1	2
1.61336e-06	0.0447096	FAM117B	2
1.61344e-06	0.124723	IK	2
1.61418e-06	-0.040687	EMP1	2
1.61939e-06	0.0492626	PTPMT1	2
1.62498e-06	0.00185247	MFSD8	2
1.63019e-06	-0.0442131	STX11	2
1.63358e-06	0.01014	ITPA	2
1.6448e-06	0.10395	RPL10	2
1.65055e-06	0.0519384	DCAF12	2
1.65314e-06	0.0525776	FAM50B	2
1.6556e-06	0.0695816	DEGS2	2
1.65646e-06	-0.16361	TGIF1	2
1.66471e-06	0.0519303	APBB2	2
1.66707e-06	0.080381	TUBGCP2	2
1.67224e-06	0.0792099	ZNF770	2
1.68764e-06	-0.0202154	WBSCR16	2
1.69096e-06	-0.00644553	CRAMP1L	2
1.69424e-06	0.092436	CASR	2
1.69505e-06	-0.013414	IMMT	2
1.69672e-06	0.104135	KCTD3	2
1.71071e-06	0.0519159	MPHOSPH10	2
1.72181e-06	0.0605266	RFXAP	2
1.72957e-06	0.0920732	STK16	2
1.74266e-06	-0.0609167	NCK2	2
1.74819e-06	0.00870694	RP11-10C24.3	2
1.74828e-06	-0.0063019	EXOSC9	2
1.76669e-06	0.0315937	MLX	2
1.76874e-06	-0.118859	CFL1	2
1.76988e-06	-0.0663019	RLF	2
1.7767e-06	0.0881233	ROGDI	2
1.77756e-06	-0.0569555	WSB2	2
1.78214e-06	0.111373	SMIM20	2
1.78565e-06	0.0857289	SLC39A6	2
1.79199e-06	0.134765	PHF14	2
1.7954e-06	0.0740472	SREK1IP1	2
1.80034e-06	0.0206985	SLTM	2
1.81433e-06	0.0848099	MARVELD3	2
1.81909e-06	0.0811862	CTSA	2
1.81944e-06	0.0158978	CLP1	2
1.82228e-06	0.138308	SCTR	2
1.82499e-06	-0.060207	ZNF844	2
1.83617e-06	-0.0711264	AKIRIN2	2
1.83898e-06	0.0660499	SIRT5	2
1.8483e-06	0.0904215	SSNA1	2
1.85834e-06	0.0403134	CTCF	2
1.86892e-06	0.131338	TMED10	2
1.87483e-06	-0.112889	PPP4R2	2
1.88248e-06	0.137313	FKBP2	2
1.89301e-06	0.0325121	MPP6	2
1.90125e-06	0.0723503	NUDT9	2
1.90582e-06	-0.00629586	RP11-434H6.6	2
1.90903e-06	-0.0159349	HCFC1	2
1.91168e-06	-0.11797	SLC12A7	2
1.91591e-06	0.0114088	NUP210	2
1.92781e-06	-0.11164	NECAP2	2
1.92834e-06	0.104587	MRPS36	2
1.94477e-06	-0.0772602	C1orf198	2
1.94775e-06	0.0775275	ARPC1A	2
1.94877e-06	0.0354133	TMEM243	2
1.95668e-06	0.0697826	SERGEF	2
1.96121e-06	0.108076	KAT6B	2
1.9679e-06	0.0287257	ASNSD1	2
1.97212e-06	0.0678518	PDE8A	2
1.98352e-06	0.0528469	KIAA0100	2
1.98784e-06	-0.0102047	FAM160A2	2
1.99188e-06	0.0133871	ANKRD54	2
2.00074e-06	-0.0937455	TARS	2
2.00351e-06	0.137614	ARPC1B	2
2.00721e-06	0.0106479	HARS	2
2.02963e-06	-0.124582	AKAP13	2
2.03373e-06	0.065425	PVRL3	2
2.03678e-06	-0.0290412	EP400	2
2.04633e-06	0.0445844	CHAMP1	2
2.04721e-06	0.00888648	RP4-758J18.2	2
2.05117e-06	0.0238754	CIR1	2
2.05309e-06	0.114	TMEM14B	2
2.05411e-06	0.0520558	MOB4	2
2.05665e-06	0.0670188	C14orf142	2
2.05694e-06	0.0990907	CELA2B	2
2.05731e-06	-0.0918349	ITGB5	2
2.05764e-06	0.091216	IFI35	2
2.06742e-06	-0.0149318	ZNF460	2
2.06871e-06	0.0718091	SDHA	2
2.06998e-06	-0.1396	NFKB1	2
2.07606e-06	-0.123193	RHOC	2
2.07697e-06	-0.0684694	NONO	2
2.09129e-06	0.0594434	RNASEL	2
2.12517e-06	0.100787	NDUFA8	2
2.13194e-06	0.0735031	PRPSAP1	2
2.14114e-06	0.0474814	PRRC1	2
2.14134e-06	0.0157625	MRPL15	2
2.1521e-06	0.0927213	COA4	2
2.15733e-06	-0.0355312	NMD3	2
2.15778e-06	-0.00689386	PDHX	2
2.16061e-06	0.0518296	SMIM8	2
2.1611e-06	0.00947813	PCGF3	2
2.16991e-06	0.11889	SULT1A1	2
2.1705e-06	0.0888744	SF3B2	2
2.18269e-06	0.00252312	TXNRD1	2
2.19984e-06	0.0449956	MLPH	2
2.20662e-06	0.0853463	NMRK1	2
2.20956e-06	-0.0471109	ELL2	2
2.21257e-06	-0.0200618	DOHH	2
2.21574e-06	0.0638187	UROS	2
2.22947e-06	0.00292284	GRHL2	2
2.23326e-06	0.0208122	HIPK1	2
2.23363e-06	0.00891894	PLEKHJ1	2
2.23909e-06	0.0755583	OSBPL1A	2
2.24608e-06	0.0766522	SDCCAG8	2
2.24903e-06	0.0611371	RTF1	2
2.25277e-06	0.0870613	ZFX	2
2.2551e-06	0.0746578	BAZ1B	2
2.25671e-06	-0.134204	CTA-293F17.1	2
2.25676e-06	0.0762416	PDZD11	2
2.25855e-06	0.0917023	EFEMP2	2
2.25889e-06	0.0370692	ZBTB38	2
2.25902e-06	0.0808383	TMEM218	2
2.2653e-06	0.0139628	SNAP47	2
2.28299e-06	0.0973085	GS1-251I9.4	2
2.28661e-06	0.0108318	RAB11FIP3	2
2.32701e-06	-0.102801	VGLL3	2
2.33311e-06	0.0442301	KIAA1430	2
2.33591e-06	0.123121	TPD52L1	2
2.35632e-06	-0.0393868	MUC12	2
2.37625e-06	-0.0783093	RNF114	2
[truncated: 12,046 more rows]

## Sheet: DE_genes_ductal_c3
p_val	avg_logFC	gene_name	seurat_cluster
1.7082e-164	1.55595	S100A6	3
2.93862e-160	1.03845	CLIC1	3
2.27473e-153	1.09383	CD47	3
8.81401e-153	-0.754597	ANXA4	3
2.42289e-149	-0.851958	CLU	3
1.97723e-146	1.11842	S100A11	3
4.93667e-145	1.37877	KRT19	3
2.44649e-139	1.0509	ITGB1	3
9.22814e-130	1.50857	KRT7	3
4.38282e-129	1.09009	CALD1	3
1.2466e-123	1.00373	LAMC2	3
1.66299e-121	1.1144	TYMP	3
3.04237e-119	0.906154	CDH1	3
1.84381e-116	0.989642	MYH9	3
1.73729e-106	-1.07366	SOD3	3
4.64213e-103	1.486	MMP7	3
1.70569e-102	1.15994	SLC12A2	3
1.8006e-102	-1.32266	PPP1R1B	3
3.22398e-102	0.872392	TMSB10	3
6.36911e-102	0.781052	LSR	3
1.82729e-100	0.83243	FLNA	3
2.52532e-98	1.05859	CD44	3
1.84805e-97	0.871549	TINAGL1	3
2.96433e-97	1.05183	ANKRD36C	3
1.64225e-96	0.970864	PLAUR	3
2.88679e-95	0.794044	CLDN7	3
1.92226e-91	0.815882	TAGLN2	3
2.68238e-89	0.896333	RAB11FIP1	3
4.59567e-89	0.876271	HMGA1	3
3.7874e-87	-0.856019	SLC4A4	3
9.96404e-85	0.86356	LGALS3	3
3.06939e-84	-1.11521	SFRP5	3
3.46686e-84	-1.00455	JUN	3
1.37128e-83	1.36716	IFI6	3
1.56255e-83	0.720766	CD9	3
1.98562e-82	0.602679	CD63	3
5.00087e-82	-1.25072	IER2	3
1.39643e-81	-1.37392	SLC3A1	3
2.74985e-80	-0.910988	JUNB	3
5.19794e-80	-0.829918	FXYD2	3
2.60104e-79	0.722909	FUT4	3
8.95297e-79	-1.07566	TXNIP	3
2.91722e-74	0.664645	PRSS8	3
3.05959e-74	-0.548171	ATP5G2	3
2.02317e-72	0.627058	CTSE	3
2.18988e-72	-1.04512	FOSB	3
4.99967e-72	0.855025	APOBEC3B	3
5.54282e-72	0.638662	PFN1	3
9.76978e-72	-0.870784	CLDN10	3
2.09705e-71	0.639365	TNIP1	3
2.02237e-70	1.47619	FSTL3	3
4.70987e-70	0.624605	CMTM6	3
1.35543e-69	-0.329085	EEF1A1	3
1.18516e-68	1.08394	KRT23	3
1.13887e-67	0.655371	SH3BGRL3	3
3.208e-67	-0.574016	CIRBP	3
8.73593e-67	0.598163	SPINT1	3
1.29475e-66	0.673548	GPX4	3
1.93943e-66	0.67899	SPTBN1	3
2.91407e-66	0.60438	PPP1R14B	3
1.37992e-65	0.653968	S100A16	3
1.7279e-64	-0.341414	RPS3A	3
3.34183e-64	-0.674433	SH3YL1	3
4.70392e-64	0.624336	BAALC	3
1.01228e-63	0.62435	ADAM9	3
2.65631e-63	-0.530885	CD81	3
4.14965e-63	-0.962777	FOS	3
9.46813e-63	-1.04276	EGR1	3
1.32054e-62	0.597501	S100A10	3
1.40173e-62	0.793778	NCEH1	3
3.75394e-62	-0.327123	TPT1	3
4.91535e-62	0.891208	TUBA1A	3
6.30706e-62	0.704199	MYO1B	3
9.41728e-62	-0.782805	SERPINA5	3
3.0505e-61	0.629009	UGCG	3
1.53635e-60	1.31462	LGALS1	3
8.57155e-60	0.572	CD151	3
1.02868e-59	0.656298	TAPBP	3
1.73865e-59	0.407816	MET	3
1.74872e-59	0.579106	RHOC	3
1.90373e-58	0.581323	HSPG2	3
1.96494e-58	0.646943	MALL	3
4.06519e-58	0.523817	JUP	3
8.44486e-58	0.621571	PDLIM4	3
1.34314e-57	0.640114	SLC2A6	3
1.76448e-57	0.556237	ST14	3
2.19575e-57	0.880898	IL32	3
3.01635e-57	-0.38918	ITM2B	3
1.04435e-56	0.543459	MGAT4B	3
5.28351e-56	0.539769	TMBIM1	3
7.90941e-56	0.515975	MYL12B	3
8.96113e-56	0.529779	C19orf10	3
1.53148e-55	0.500249	PLAU	3
1.89655e-55	-0.342545	RPL3	3
2.06824e-55	-0.67269	NGFRAP1	3
6.75746e-55	0.695687	CTSS	3
1.22184e-54	0.586153	LAMB3	3
2.01142e-54	-0.665605	KCNJ16	3
4.12618e-54	0.565348	PFKP	3
1.47589e-53	0.55956	MYL6	3
1.52499e-53	-0.745726	SEPP1	3
1.63838e-53	-0.689048	METTL7A	3
3.79968e-53	0.57128	TMEM132A	3
4.79564e-53	-0.694768	METRN	3
5.13331e-53	-0.663873	HMGN2	3
8.28132e-53	0.552798	SERINC2	3
9.54158e-53	0.571525	CBX6	3
2.87889e-52	0.546104	TRAF1	3
5.73054e-52	-1.04973	CXCL2	3
1.3741e-51	0.579161	GPRC5B	3
2.34198e-51	-1.13198	AMBP	3
3.59863e-51	0.826505	SQLE	3
4.19946e-51	0.375715	CMTM3	3
7.69874e-51	0.546873	EGLN1	3
1.37834e-50	0.546269	TXN	3
8.65797e-50	-0.645313	ANXA9	3
3.02346e-49	0.563532	PLP2	3
3.09124e-49	-0.794808	AQP1	3
5.72935e-49	-0.962271	GADD45B	3
7.61436e-49	-1.07579	BTG2	3
1.15385e-48	0.771394	CD40	3
1.57362e-48	0.607299	TUBB6	3
4.674e-48	0.615977	TUBA1C	3
1.12193e-47	0.547136	PSAP	3
1.57841e-47	0.478054	RTN4	3
1.74553e-47	-0.681391	SERPING1	3
2.39677e-47	-0.647396	LAPTM4B	3
2.43472e-47	0.565766	SRCAP	3
6.17909e-47	-0.673361	FAM150B	3
6.67007e-47	0.403841	NCF2	3
1.7472e-46	0.477937	CAP1	3
2.68889e-46	-0.535741	CITED4	3
2.89813e-46	-0.723506	C6	3
3.28802e-46	0.521497	ITGA3	3
3.3099e-46	0.470439	ARHGDIA	3
3.68568e-46	0.685448	PHLDA2	3
2.10897e-45	0.657844	EMP3	3
3.63287e-45	0.475723	GNB1	3
3.69144e-45	-0.813481	CA4	3
3.7538e-45	-0.697005	CYS1	3
8.96381e-45	0.495622	WDR1	3
1.24236e-44	0.340951	CDH6	3
5.26871e-44	0.489589	MYL12A	3
7.3129e-44	0.506809	P4HB	3
7.39348e-44	0.494794	PVRL2	3
1.05731e-43	0.531745	MYO10	3
1.19638e-43	0.481294	SLC43A3	3
1.50252e-43	0.35322	SDCBP2	3
1.77369e-43	-0.705475	SLC37A4	3
2.57369e-43	0.460838	LGALS9	3
3.8088e-43	0.50127	B2M	3
3.99177e-43	-0.472507	PEBP1	3
4.79519e-43	-0.573522	CTSH	3
9.40056e-43	0.489998	MAP4K4	3
1.03706e-42	0.516918	SLC39A14	3
2.35745e-42	0.444188	S100A3	3
3.89314e-42	0.605721	MCAM	3
3.89987e-42	-0.591617	SCTR	3
4.42224e-42	0.55244	UBD	3
5.58996e-42	-0.925955	ATF3	3
7.50377e-42	0.446027	PRELID1	3
2.24613e-41	0.436404	MFI2	3
4.14371e-41	0.46625	DSG2	3
5.67038e-41	-0.819433	ZFP36	3
6.03304e-41	-0.574805	ALDH1A1	3
8.00496e-41	-0.664043	IER3	3
9.35127e-41	-0.308909	RPS4X	3
1.73815e-40	-0.294174	RPL34	3
2.19082e-40	0.547232	CXCL16	3
3.31193e-40	-0.629675	JUND	3
3.51491e-40	0.597352	TNFRSF12A	3
6.74841e-40	0.552168	PDLIM1	3
1.58868e-39	0.493575	GSN	3
1.70839e-39	0.528746	MACF1	3
3.53055e-39	-0.260441	RPL11	3
5.16773e-39	0.529991	TJP2	3
1.17627e-38	0.586325	PMEPA1	3
1.56698e-38	-0.52681	HMGN3	3
1.9836e-38	-0.27034	RPS27	3
2.69541e-38	0.460749	DYNC1H1	3
3.28783e-38	0.580345	PHLDA1	3
3.51826e-38	-0.596963	TSPAN8	3
5.27501e-38	0.397579	CFL1	3
1.5224e-37	0.429707	CALM2	3
1.82037e-37	-0.540569	FGFR3	3
2.45922e-37	-0.281445	RPS23	3
2.55003e-37	0.472557	LRRFIP2	3
2.72522e-37	0.553149	FDPS	3
4.95824e-37	0.4434	CDC42	3
5.96459e-37	0.492593	GRN	3
9.09808e-37	0.345035	C3orf52	3
1.06512e-36	0.450996	VIMP	3
1.16653e-36	0.409874	LRRC59	3
1.2211e-36	0.482534	TRIM47	3
2.02337e-36	0.55929	TPM1	3
2.71859e-36	-0.843079	MUC6	3
2.92652e-36	0.508047	MACC1	3
3.10541e-36	0.365444	ISG20	3
5.75631e-36	0.477718	HLA-A	3
1.51118e-35	-0.4958	GSTK1	3
1.87156e-35	-0.567244	IDH2	3
1.98056e-35	-0.403896	TOMM7	3
2.29207e-35	0.379841	TMED9	3
2.39523e-35	0.419225	HDGF	3
3.00181e-35	-1.08687	ID1	3
4.19892e-35	0.765581	TNFAIP2	3
4.20159e-35	0.409423	SYNGR2	3
4.2116e-35	0.394495	PVRL4	3
4.75566e-35	0.420229	SLC39A1	3
6.55745e-35	0.436212	SMAD3	3
6.67375e-35	0.469739	FADS3	3
6.89945e-35	-1.19725	LEFTY1	3
8.24204e-35	-0.370067	LAPTM4A	3
1.02695e-34	-0.358752	TMEM59	3
1.25069e-34	-0.607356	CEBPB	3
1.62691e-34	0.562575	CLDN6	3
1.72036e-34	-0.726386	DUSP1	3
2.25607e-34	0.742109	HMGCS1	3
2.47781e-34	0.442205	ENO1	3
4.13177e-34	0.264152	RFTN1	3
4.15279e-34	0.4745	ADAMTS9	3
4.49228e-34	0.431039	CANX	3
6.63125e-34	-0.479629	MPP1	3
6.98573e-34	0.630551	MSMO1	3
7.01376e-34	0.422479	RALA	3
7.48804e-34	0.455279	ITGB8	3
8.98323e-34	-0.564501	NDRG2	3
1.41402e-33	0.522494	MAP2K3	3
2.04876e-33	0.363146	SULF2	3
2.14027e-33	0.404477	RAB10	3
2.83099e-33	0.828373	CXCL6	3
4.18002e-33	-0.257104	RPL7	3
6.64729e-33	0.427407	MYO6	3
1.14439e-32	0.426627	STAP2	3
1.66443e-32	-0.497746	PNRC1	3
1.91549e-32	-0.604376	MRPL18	3
2.62767e-32	-0.538242	TCEA3	3
2.63842e-32	-0.55545	DAB2	3
2.99717e-32	0.357096	INSIG2	3
3.33196e-32	0.427842	ATP13A3	3
3.52883e-32	0.458536	CLDN23	3
3.55656e-32	0.65341	LDLR	3
4.2668e-32	-0.228842	RPS18	3
5.31665e-32	0.438196	UBE2Z	3
6.70024e-32	0.721943	AKR1C1	3
6.85218e-32	0.379406	LMTK3	3
8.19084e-32	-0.347805	UQCRB	3
1.05658e-31	0.423488	HLA-B	3
1.13315e-31	0.413994	MSN	3
1.49057e-31	0.396896	SLC12A7	3
1.80134e-31	0.479208	MANF	3
2.08481e-31	-0.51157	PDCD4	3
2.73354e-31	0.361423	NUTF2	3
2.86604e-31	-0.238205	RPS3	3
6.06468e-31	0.440813	FSTL1	3
6.4037e-31	-0.686436	ID2	3
6.74394e-31	0.374214	TGFA	3
6.95531e-31	0.40066	IL23A	3
7.19727e-31	0.424242	BID	3
7.93732e-31	0.507506	DSP	3
8.54821e-31	0.403284	PTTG1IP	3
1.00077e-30	0.268331	ABHD6	3
1.46954e-30	-0.448434	ATP1B1	3
1.57263e-30	0.34009	BOK	3
2.83921e-30	0.336477	DUSP4	3
3.57204e-30	0.394523	FBLIM1	3
4.01679e-30	0.407205	ANXA2	3
5.08047e-30	0.926684	LTB	3
6.34847e-30	0.501139	TACSTD2	3
8.87857e-30	-0.238282	RPL21	3
9.09046e-30	0.550925	MARCKSL1	3
9.22476e-30	1.01371	GDF15	3
1.20252e-29	-0.460787	GTF2H5	3
1.24349e-29	0.256163	RAET1L	3
1.52887e-29	0.387999	ACTR3	3
2.01154e-29	-0.515816	BCAM	3
2.02253e-29	0.37926	ITGA2	3
2.31213e-29	0.441588	SLCO3A1	3
2.74726e-29	0.378723	COTL1	3
3.29273e-29	-0.480466	HSP90AA1	3
3.99684e-29	0.386337	VASP	3
4.19014e-29	-0.214438	RPL13	3
4.55298e-29	-0.475596	GLUL	3
5.24639e-29	0.330969	TTC9	3
5.48483e-29	-0.457691	KCNJ15	3
5.88407e-29	0.40583	TPM3	3
6.99397e-29	0.389399	KIF5B	3
8.62618e-29	0.397009	ORMDL2	3
9.20194e-29	0.371584	VCP	3
9.81628e-29	0.330191	TMBIM6	3
1.75994e-28	-0.532132	ERP27	3
2.27803e-28	0.414687	OCLN	3
2.35661e-28	-0.591345	MNX1	3
3.82066e-28	0.378104	GPC1	3
5.83113e-28	0.483672	TM4SF1	3
6.32442e-28	0.455875	AHNAK	3
6.35372e-28	-0.479509	PDGFD	3
6.54689e-28	-0.479446	ITM2C	3
6.73622e-28	0.379879	DDR1	3
7.67697e-28	-0.622954	NTRK2	3
1.13831e-27	-0.465243	TST	3
1.47315e-27	0.389195	EIF5A	3
1.52559e-27	-0.581747	RHOB	3
1.7495e-27	0.409135	TES	3
1.78867e-27	0.292935	RAB8B	3
1.83111e-27	0.235091	SLC7A1	3
2.41261e-27	-0.49138	CFI	3
3.095e-27	-0.205425	RPL19	3
3.39973e-27	-0.444941	AHCYL1	3
6.70913e-27	-0.421369	EBPL	3
7.58368e-27	0.367448	BRI3	3
8.28294e-27	-0.739327	MIR24-2	3
8.33477e-27	-0.471126	PLEKHS1	3
9.46754e-27	0.395857	LAMP2	3
9.71709e-27	0.388321	ACTB	3
1.03752e-26	0.383173	RRAS	3
1.12599e-26	0.293045	MYO5B	3
1.3319e-26	0.344676	CD59	3
1.47071e-26	-0.473197	PHGDH	3
1.51606e-26	-0.617676	NRARP	3
1.7139e-26	0.387001	HMGCR	3
1.82048e-26	0.332452	ARPC2	3
1.91984e-26	0.679489	LIF	3
2.34285e-26	0.398567	LAMC1	3
3.06844e-26	0.166009	PLEKHN1	3
5.21217e-26	0.378585	BACE2	3
5.39498e-26	0.4073	BACH1	3
5.64089e-26	0.462466	IFNGR2	3
6.40382e-26	-0.424066	SERPINA6	3
8.76028e-26	-0.497505	NUDT4	3
1.0853e-25	-0.427359	CPE	3
1.14672e-25	0.337606	HLA-C	3
1.22982e-25	0.354882	CREB3	3
1.29174e-25	0.192005	GDA	3
1.43926e-25	0.354701	PTP4A2	3
1.72153e-25	-0.260545	RPL22	3
1.93859e-25	-0.210246	RPL6	3
2.15431e-25	-0.425052	PRKAR2B	3
2.22598e-25	0.369947	ACTN1	3
2.79051e-25	0.403017	AKAP13	3
2.89694e-25	0.606471	VCAM1	3
3.00359e-25	-0.485572	ADRA2A	3
4.42364e-25	0.266506	ITPR3	3
4.63275e-25	0.24029	A4GALT	3
4.71276e-25	-0.43802	FBXO21	3
8.11263e-25	-0.402005	RBP1	3
8.79941e-25	0.495609	ICAM1	3
1.15955e-24	-0.702487	NR4A1	3
1.33891e-24	0.368382	CSTB	3
1.52097e-24	-0.938591	KLF2	3
1.71376e-24	-0.737737	DNAJB4	3
1.83251e-24	0.363944	FSD1L	3
1.84616e-24	0.303289	SGK223	3
2.51857e-24	0.346803	TAP1	3
2.67914e-24	-0.287337	AC005152.3	3
3.5059e-24	0.341685	ERO1L	3
3.8112e-24	0.388183	RASEF	3
3.81236e-24	0.343296	DBN1	3
4.25647e-24	0.311707	CLTA	3
4.89676e-24	-0.362181	CAT	3
5.05078e-24	0.385343	HYI	3
6.789e-24	-0.229391	RPL13A	3
7.01292e-24	-0.472264	IFITM2	3
7.5125e-24	0.403592	BAZ1A	3
8.40374e-24	0.29405	ANO9	3
8.8461e-24	-0.499847	KLF10	3
8.99047e-24	-0.390068	SUCLG1	3
9.14432e-24	-0.446755	GATM	3
1.29473e-23	-0.414069	IMPA2	3
1.32568e-23	0.369753	PTMS	3
1.67678e-23	0.278702	TGFB1I1	3
1.7226e-23	-0.392156	SAT2	3
2.38905e-23	0.35365	SNX10	3
2.59114e-23	0.331447	DHCR7	3
2.80675e-23	0.463087	CALR	3
2.92116e-23	-0.369511	SH3BGRL	3
3.0186e-23	-0.352365	BTG1	3
3.26856e-23	-0.218516	RPL5	3
3.58916e-23	0.292314	SREBF2	3
4.29497e-23	0.343118	CTTN	3
4.80286e-23	-0.559713	HSPA1B	3
6.58223e-23	0.198974	TMEM217	3
7.74364e-23	-0.20898	RPL26	3
8.37968e-23	0.452299	CLDN1	3
9.28186e-23	0.37919	LRRFIP1	3
9.28256e-23	0.366449	RELB	3
9.72654e-23	0.164007	WNT4	3
1.09746e-22	0.323627	RAN	3
1.15061e-22	0.378857	ACTG1	3
1.16742e-22	-0.741071	CEBPD	3
1.1846e-22	-0.384687	ACAA1	3
1.23137e-22	-0.640704	ID4	3
1.31088e-22	-0.365246	TMEM37	3
1.38807e-22	-0.369142	GLTSCR2	3
1.43935e-22	-0.400779	IQGAP2	3
2.36287e-22	-0.372027	ANAPC16	3
2.37335e-22	-0.506931	SRSF7	3
2.55988e-22	-0.412987	ASRGL1	3
2.80754e-22	0.295007	MSANTD3	3
2.91011e-22	0.457142	DST	3
3.25461e-22	-0.276963	RPL4	3
3.67935e-22	-0.645015	AGR2	3
3.74556e-22	0.29738	BAIAP2L1	3
6.67652e-22	0.319255	HLA-F	3
6.68364e-22	0.899507	IL8	3
7.38363e-22	-0.483031	ISYNA1	3
7.50099e-22	-0.566678	NFKBIZ	3
7.71069e-22	0.301098	PPIA	3
7.72924e-22	0.515148	CLDN4	3
8.63953e-22	0.310492	PIEZO1	3
1.1047e-21	-0.401342	C14orf105	3
1.215e-21	0.206428	ASPHD1	3
1.4962e-21	-0.310183	RP1-60O19.1	3
1.50096e-21	0.294558	SERPINB9	3
1.52664e-21	-0.35053	ECHDC2	3
1.70766e-21	0.246007	GNE	3
1.71852e-21	-0.335277	ATP1A1	3
1.84903e-21	-0.383619	MAOA	3
1.89294e-21	0.496624	BIRC3	3
2.08087e-21	-0.328859	VEPH1	3
2.60775e-21	0.312626	LPIN1	3
2.71025e-21	-0.319957	PRDX2	3
3.09509e-21	-0.194756	RPS24	3
3.1657e-21	0.334696	COX17	3
3.55718e-21	0.353774	DHCR24	3
4.41978e-21	-0.300015	ADCK3	3
4.43271e-21	0.149755	TGFB1	3
4.57077e-21	-0.353794	FCGRT	3
4.61364e-21	-0.214386	RPS15A	3
4.93028e-21	-0.351581	ETFB	3
5.00413e-21	0.313576	MVD	3
5.28841e-21	0.908553	CCL20	3
5.68391e-21	-0.199069	RPS13	3
6.21047e-21	0.294619	SERPINB8	3
6.87664e-21	0.348277	ATP1B3	3
6.97528e-21	0.342569	FNDC3B	3
7.77165e-21	0.485065	INSIG1	3
8.05251e-21	0.663481	CRYAB	3
8.16091e-21	-0.35199	SELENBP1	3
8.85936e-21	-0.364997	C12orf75	3
9.31823e-21	0.309986	SEC61G	3
9.53757e-21	-0.297388	SMARCD3	3
1.03673e-20	0.302158	TP53BP2	3
1.10194e-20	-0.363346	DUT	3
1.17353e-20	0.292415	HYOU1	3
1.28044e-20	0.295171	MYH14	3
1.50214e-20	-0.356059	NRP1	3
1.66837e-20	-0.655801	HES1	3
1.69395e-20	0.38705	MARCKS	3
1.70014e-20	-0.371019	MEIS1	3
1.74042e-20	-0.356565	ARSE	3
1.747e-20	-0.935153	CD83	3
1.74992e-20	0.349623	CAPN2	3
1.85577e-20	0.35394	BCL2L1	3
2.03288e-20	0.184132	ANO1	3
2.28717e-20	0.261041	FASN	3
2.57566e-20	0.272659	IRAK2	3
2.80431e-20	-0.374723	EPHB6	3
2.9685e-20	-0.279244	C21orf62	3
3.50255e-20	0.284678	PISD	3
5.64908e-20	-0.388214	GUCY1A2	3
6.07816e-20	0.730978	VIM	3
7.01194e-20	-0.635123	LRG1	3
7.80703e-20	-0.555464	MAFF	3
7.98251e-20	0.203105	TNFRSF10A	3
8.37177e-20	0.321668	DNAJB11	3
8.70775e-20	-0.370899	PBX3	3
9.99706e-20	-0.41813	UGT2A3	3
1.03393e-19	0.331132	TNFAIP8	3
1.17741e-19	0.403755	S100A14	3
1.19596e-19	0.289079	ACOT9	3
1.49341e-19	0.300485	SEC61A1	3
1.74139e-19	0.32893	ZYX	3
1.84199e-19	0.528769	SOX4	3
2.03233e-19	0.180917	PSD3	3
2.06006e-19	-0.358731	ECH1	3
2.08936e-19	0.292074	UCHL3	3
2.26915e-19	-0.337365	PBX1	3
2.34192e-19	0.329695	CDKN2B	3
2.39013e-19	-0.363172	TSPAN13	3
2.75328e-19	-0.355046	PNKD	3
3.06024e-19	-0.269083	SULT1A1	3
3.15482e-19	0.117898	IL4I1	3
3.40888e-19	-0.243418	ART3	3
3.4124e-19	0.100747	TNFRSF9	3
3.42362e-19	0.303854	ARPC4	3
3.51108e-19	-0.373454	C12orf57	3
4.26325e-19	0.342635	RNF213	3
4.99993e-19	-0.294069	EIF4A2	3
5.2453e-19	0.30853	BCAR1	3
5.65087e-19	0.320555	SCARB2	3
5.97591e-19	-0.289959	ATP5A1	3
6.09447e-19	0.274978	NRAS	3
7.81338e-19	0.296915	CALU	3
8.29947e-19	0.31498	DSC2	3
9.78934e-19	0.351803	YWHAZ	3
9.81796e-19	-0.463902	SERTAD1	3
1.10969e-18	-0.366	KIF12	3
1.13511e-18	0.282951	CORO1C	3
1.21549e-18	0.305721	PDP1	3
1.24368e-18	-0.522161	PPP1R15A	3
1.29589e-18	0.318422	PDIA6	3
1.33095e-18	-0.300535	VAV3	3
1.66547e-18	0.37402	CX3CL1	3
1.70681e-18	0.275011	HRAS	3
1.71228e-18	-0.350599	VWA1	3
1.72466e-18	0.260196	KPNA2	3
1.78878e-18	-0.444954	RAMP1	3
1.86862e-18	-0.318067	IL20RA	3
2.21713e-18	0.279662	CDC42EP2	3
2.45976e-18	-0.300714	CADPS	3
2.50846e-18	0.296417	SEC61B	3
2.71671e-18	0.179014	TIAM2	3
2.81672e-18	0.298402	SET	3
2.91017e-18	0.285768	ANKLE2	3
3.12982e-18	0.302791	CCT6A	3
3.3077e-18	0.311307	PPIB	3
3.56017e-18	0.303369	RASSF8	3
3.82565e-18	-0.350948	MGST2	3
3.87496e-18	-0.312312	SDHD	3
4.13608e-18	0.248464	P4HA2	3
4.47254e-18	0.302691	DIAPH1	3
5.01469e-18	-0.195309	C2orf72	3
6.28103e-18	0.255966	PSMA7	3
6.56283e-18	0.251612	RAC1	3
6.91651e-18	-0.163211	RPL9	3
6.95808e-18	0.28628	WBP2	3
7.19559e-18	-0.177439	RPS12	3
7.295e-18	0.437307	MEG3	3
7.41406e-18	-0.295342	BDH2	3
7.48753e-18	0.100197	TMEM171	3
7.66725e-18	0.299094	JAK1	3
9.03278e-18	0.230232	PIWIL4	3
9.35526e-18	-0.192615	RPS6	3
9.38771e-18	-0.259402	ARHGAP24	3
9.69762e-18	-0.335932	SCP2	3
1.08951e-17	0.287008	TRAF4	3
1.21522e-17	-0.383217	FAM133B	3
1.28316e-17	-0.251631	PHYHD1	3
1.29267e-17	0.0961208	LIPG	3
1.3106e-17	-0.3059	HRSP12	3
1.33633e-17	0.32571	PRDX1	3
1.36322e-17	0.302531	CTNNA1	3
1.38424e-17	0.291266	ANXA11	3
1.46384e-17	0.272736	FAM50A	3
1.50234e-17	0.135442	LINC00342	3
1.70105e-17	-0.38851	UBB	3
1.83625e-17	-0.316376	PRDX6	3
2.02368e-17	0.277194	PLOD3	3
2.07164e-17	0.33506	TNF	3
2.08229e-17	0.329268	HLA-E	3
2.12111e-17	-0.181132	SYT6	3
2.17098e-17	0.278754	ELOVL5	3
2.33217e-17	0.356361	CDV3	3
2.47394e-17	0.189475	PDLIM7	3
2.57249e-17	0.239097	LHFPL2	3
2.72128e-17	0.142193	EMP1	3
2.79545e-17	0.258346	SGMS2	3
2.89693e-17	0.308457	IFNAR2	3
2.97226e-17	-0.413763	RP11-680F8.1	3
3.20128e-17	0.333016	MLLT4	3
3.29244e-17	-0.461352	CA2	3
5.13194e-17	0.281791	ACTN4	3
5.21447e-17	0.255643	ETS1	3
5.47965e-17	0.238433	RP11-215G15.5	3
5.50444e-17	0.242992	GNG5	3
5.65752e-17	0.278191	ARF1	3
6.1482e-17	-0.309344	GCHFR	3
6.52632e-17	-0.458037	PIGR	3
6.56096e-17	-0.186987	RPL37	3
6.56261e-17	-0.289423	ATP5C1	3
7.20619e-17	-0.294586	FAM13A	3
7.58202e-17	0.20912	ABTB2	3
7.69406e-17	-0.248699	PFDN5	3
7.82439e-17	0.349417	FAM107B	3
8.20345e-17	0.322842	CSRP1	3
8.21468e-17	-0.306819	BICC1	3
8.63476e-17	-0.526834	DNAJB1	3
9.10041e-17	0.154252	SCD	3
9.14183e-17	0.302389	BPGM	3
9.75855e-17	0.268697	PLA2G16	3
1.00331e-16	-0.169265	ESAM	3
1.07708e-16	-0.283705	CYB5A	3
1.11333e-16	-0.307991	SRSF5	3
1.1779e-16	0.299368	PTPRF	3
1.19475e-16	-0.633793	SPP1	3
1.19875e-16	0.336557	FLNB	3
1.27697e-16	-0.308104	NME3	3
1.35335e-16	-0.285624	PRDX3	3
1.36805e-16	-0.309966	CNBP	3
1.37037e-16	0.413657	MIR4435-1HG	3
1.37704e-16	0.27581	ABHD2	3
1.53653e-16	0.325068	MYO1C	3
1.54894e-16	-0.265295	PALMD	3
1.59845e-16	0.299617	RHPN2	3
1.63827e-16	-0.449726	NOSTRIN	3
1.72425e-16	-0.394588	MCL1	3
1.72673e-16	-0.16681	RPL15	3
1.80222e-16	-0.388147	RARRES3	3
2.03082e-16	0.306621	ZBTB20	3
2.04272e-16	0.284423	ELOVL1	3
2.0795e-16	0.189012	TMEM27	3
2.09112e-16	-0.189633	RPS25	3
2.11469e-16	-0.345381	NFIA	3
2.13575e-16	-0.318831	PRR15L	3
2.76542e-16	-0.449202	HSPE1	3
2.85276e-16	0.283241	RPS19BP1	3
2.86231e-16	0.244414	RP11-277P12.20	3
2.9478e-16	-0.284095	ALDH9A1	3
3.01699e-16	-0.138872	RPL41	3
3.08567e-16	0.311617	IQGAP1	3
3.11294e-16	-0.367289	RHOBTB3	3
3.3569e-16	-0.293802	GRB14	3
3.45893e-16	-0.299758	RAB17	3
4.14253e-16	-0.263919	AC078941.1	3
4.17087e-16	0.257327	TNIP2	3
4.20017e-16	0.29052	RCN1	3
4.97869e-16	0.258755	COX7A2	3
4.9983e-16	0.292037	SVIL	3
5.21594e-16	0.337879	TUBA1B	3
5.35151e-16	0.30591	VCL	3
6.33993e-16	0.0831129	SFN	3
6.71175e-16	0.281135	EIF4A1	3
7.07082e-16	0.291827	ITSN2	3
7.77441e-16	0.327159	TNFRSF21	3
8.96456e-16	-0.351282	TTYH1	3
9.06345e-16	0.11361	MIR155HG	3
9.07467e-16	0.215264	TGFBR1	3
9.07991e-16	0.306449	SMS	3
9.08611e-16	-0.296329	LINC00261	3
9.46394e-16	-0.363719	SNHG8	3
1.03009e-15	-0.239559	SKP1	3
1.05672e-15	-0.323603	EPHX1	3
1.09164e-15	-0.192397	NACA	3
1.55552e-15	0.287571	AGRN	3
1.61024e-15	0.396485	CYP3A5	3
1.63047e-15	0.265827	TMEM51	3
1.65205e-15	0.213797	AMOTL1	3
1.67428e-15	0.40516	CXCL5	3
1.69185e-15	0.285997	SLC38A1	3
1.83261e-15	-0.385791	H3F3B	3
1.83265e-15	-0.31705	TESC	3
2.03531e-15	0.40399	SOD2	3
2.03873e-15	0.255968	TMC6	3
2.12291e-15	-0.298073	GTF2I	3
2.32884e-15	-0.318332	MAGEH1	3
2.40045e-15	0.264722	STX3	3
2.5589e-15	0.329558	RNF19A	3
2.73831e-15	-0.455255	RBP4	3
2.74973e-15	0.314152	TNFRSF11B	3
3.21046e-15	0.247956	MEX3D	3
3.42123e-15	-0.201009	H3F3A	3
3.48833e-15	0.250908	MFSD12	3
3.57961e-15	0.284004	TSPAN15	3
3.59342e-15	0.312003	DCDC2	3
3.60748e-15	0.277981	YBX1	3
3.66354e-15	0.267369	CRB3	3
3.68455e-15	0.395549	HSP90B1	3
3.8517e-15	0.266076	GAPDH	3
3.94965e-15	0.384169	SQSTM1	3
3.97872e-15	0.27564	EIF4G1	3
4.08541e-15	0.449229	TFPI2	3
4.5935e-15	0.288435	CFLAR	3
5.13482e-15	-0.303328	HSD17B11	3
5.53818e-15	0.256251	FTH1	3
5.5446e-15	0.366262	CREB5	3
5.76522e-15	0.215363	FGD6	3
5.94515e-15	-0.626132	CYR61	3
6.09085e-15	0.339892	SERPINB1	3
6.52827e-15	0.137589	GPR176	3
7.85635e-15	0.324501	EZR	3
8.59087e-15	-0.302808	SOX6	3
9.0183e-15	-0.303475	TPD52	3
9.86594e-15	-0.195447	RPS26	3
1.04908e-14	-0.319394	ABCC3	3
1.07382e-14	0.288671	RAP1B	3
1.14124e-14	0.228378	PDGFB	3
1.18032e-14	-0.300311	PRR13	3
1.18442e-14	-0.23301	TRAPPC6A	3
1.30427e-14	0.277506	SELK	3
1.32524e-14	-0.243108	COMMD6	3
1.34166e-14	0.352927	LIPH	3
1.38762e-14	-0.357057	FAM53C	3
1.40419e-14	-0.347872	SETD5-AS1	3
1.47204e-14	0.231211	SPSB1	3
1.56604e-14	-0.362006	TOB1	3
1.57031e-14	0.176358	INF2	3
1.58031e-14	0.250738	PKP3	3
1.61432e-14	-0.289039	ECHS1	3
1.67177e-14	-0.227234	SDC2	3
1.74663e-14	0.229334	DDX39A	3
1.84309e-14	0.240017	TNFAIP1	3
2.06818e-14	-0.291569	TMEM230	3
2.1413e-14	0.145598	ARVCF	3
2.32004e-14	-0.299723	HS6ST1	3
2.34431e-14	0.310744	DDAH2	3
2.38662e-14	0.217996	TRIO	3
2.46734e-14	-0.248952	HABP2	3
2.46923e-14	-0.293639	PLS3	3
2.55397e-14	-0.288587	TMEM9	3
2.57713e-14	0.246043	DDA1	3
2.93105e-14	0.269035	HN1	3
3.04133e-14	0.131699	ACHE	3
3.36923e-14	0.304967	TPPP3	3
3.44685e-14	0.324978	SPTSSA	3
3.45886e-14	-0.284421	YPEL3	3
3.48183e-14	0.23682	VDAC1	3
3.57439e-14	0.277334	AKR1A1	3
3.65637e-14	-0.165433	RPS16	3
3.70957e-14	0.281029	FMNL2	3
3.72004e-14	0.238348	FLII	3
3.77875e-14	0.264341	HN1L	3
3.83817e-14	-0.17071	RPL29	3
3.91867e-14	0.143833	TRIM16	3
3.94964e-14	0.204438	WIPI1	3
4.45314e-14	-0.274192	FKBP8	3
4.63676e-14	0.242532	YWHAB	3
4.73183e-14	-0.269472	GGT1	3
4.79442e-14	-0.278633	C11orf54	3
4.8807e-14	-0.428082	IRF1	3
4.93836e-14	0.25402	PACSIN2	3
4.94445e-14	0.129909	TGM2	3
5.17129e-14	0.239025	UBE2I	3
5.33144e-14	0.209073	CDR2	3
5.84032e-14	-0.306171	ATPIF1	3
6.0741e-14	0.341026	ETS2	3
6.09706e-14	0.383612	CCL2	3
6.29539e-14	-0.191888	RPL23	3
6.42956e-14	-0.293915	C8orf47	3
6.4929e-14	0.235496	MICAL3	3
6.54003e-14	0.194474	RASSF3	3
6.99406e-14	-0.24755	ISCU	3
7.21083e-14	0.268194	TP53I3	3
7.37316e-14	-0.274924	GUCY1A3	3
8.59403e-14	0.26208	FAM89B	3
9.1452e-14	0.204652	KIAA0930	3
9.28194e-14	-0.252186	NEURL1	3
9.5623e-14	0.241798	WSB2	3
9.70886e-14	-0.252697	UQCRQ	3
1.00581e-13	-0.42076	DEFB1	3
1.01331e-13	-0.153773	RPS14	3
1.08597e-13	-0.170534	MNS1	3
1.18696e-13	0.142084	LCP1	3
1.18799e-13	0.232472	TMEM87B	3
1.21689e-13	0.28874	TUBB	3
1.23162e-13	-0.728204	FGA	3
1.28323e-13	-0.291271	TSTD1	3
1.38421e-13	0.312102	GPX1	3
1.41476e-13	0.0641024	LINC00704	3
1.51175e-13	0.263142	TMEM54	3
1.61055e-13	-0.244139	RNASET2	3
1.66095e-13	0.295863	CTSD	3
1.72801e-13	0.329899	TUBB2A	3
1.75674e-13	0.371443	ZNF292	3
1.85688e-13	-0.25323	LYRM1	3
1.85796e-13	-0.192701	HOGA1	3
1.91332e-13	0.287411	CLMN	3
1.92561e-13	-0.240184	GMPR2	3
1.93851e-13	0.26004	RAB5B	3
1.97107e-13	-0.239888	SCNN1A	3
2.0008e-13	-0.309504	GOLM1	3
2.11558e-13	-0.220354	MPPE1	3
2.30123e-13	0.229736	ATP6V0E1	3
2.36087e-13	-0.237414	PDX1	3
2.41074e-13	0.239794	SSR2	3
2.50361e-13	0.179401	OXTR	3
2.55328e-13	-0.275065	ASAH1	3
2.58009e-13	0.126838	CD97	3
2.59289e-13	0.253285	TAX1BP3	3
2.72369e-13	0.208204	FAM83H	3
2.97445e-13	0.254213	POLR2B	3
3.15509e-13	0.200152	RP11-283G6.4	3
3.30288e-13	0.275499	DNAJC10	3
3.31565e-13	0.238182	ITGB5	3
3.33971e-13	0.269396	ARPC5	3
3.34419e-13	0.158748	EPCAM	3
3.36907e-13	0.197819	PJA1	3
4.52719e-13	-0.169684	FBP1	3
5.27802e-13	0.239678	SUN1	3
5.6286e-13	0.288373	ABHD3	3
5.64926e-13	-0.252366	MPC2	3
6.42376e-13	0.257676	RRAS2	3
6.59862e-13	0.24987	PSMA1	3
7.00661e-13	0.190898	VAT1	3
7.19486e-13	-0.22505	SOD1	3
7.65154e-13	-0.4204	SOCS1	3
8.68412e-13	-0.224862	PTPRN2	3
8.77695e-13	-0.364073	CSRNP1	3
8.99458e-13	0.209424	CAPG	3
9.06227e-13	-0.159116	CTSF	3
9.23994e-13	0.284931	ZBTB43	3
9.31615e-13	0.363849	B4GALT1	3
9.60008e-13	0.159578	CAMK1D	3
1.01962e-12	0.15891	HOMER3	3
1.02397e-12	0.261826	SLK	3
1.03571e-12	0.224091	ATP2A2	3
1.0411e-12	-0.471231	KCNQ1OT1	3
1.06371e-12	-0.165439	RP11-528G1.2	3
1.07214e-12	0.347644	ACAT2	3
1.08873e-12	0.223884	RSAD2	3
1.12319e-12	-0.282799	SLC44A3	3
1.16381e-12	0.232664	DAZAP1	3
1.17437e-12	-0.333538	CCNL1	3
1.18152e-12	0.227508	SCRN1	3
1.19051e-12	0.24913	OPTN	3
1.28375e-12	0.244544	ACTR2	3
1.35909e-12	-0.184993	EPHX2	3
1.37079e-12	0.265304	PSME2	3
1.37485e-12	-0.320163	PROX1	3
1.46445e-12	-0.24263	GAMT	3
1.46874e-12	0.0847585	ARNTL2	3
1.47578e-12	0.14248	CLIP2	3
1.54674e-12	0.284459	RAB9A	3
1.6447e-12	-0.258673	PGRMC1	3
1.65658e-12	0.284767	SEPW1	3
1.65846e-12	-0.25771	STX18	3
1.6722e-12	-0.211886	GSTO2	3
1.6792e-12	-0.450112	DDIT3	3
1.8376e-12	0.218597	MGAT2	3
1.87825e-12	0.156669	LSS	3
1.90035e-12	-0.364488	ELF3	3
1.91673e-12	0.0775888	SPON2	3
1.99949e-12	0.222451	SPPL2A	3
2.03207e-12	0.198447	STAT6	3
2.23204e-12	-0.247631	NDUFV1	3
2.3115e-12	-0.2748	CREB3L1	3
2.32874e-12	-0.274321	KCNK5	3
2.33817e-12	0.221361	SLC4A2	3
2.35165e-12	-0.264418	VAMP2	3
2.62853e-12	0.296524	CALM1	3
2.63876e-12	0.231569	ESYT1	3
3.22122e-12	0.23556	SPCS3	3
3.23567e-12	0.308582	ARL4C	3
3.5011e-12	-0.221808	MRPL16	3
3.98127e-12	-0.148644	RPL35A	3
4.1668e-12	0.172264	EDF1	3
4.20139e-12	0.168262	EFNB1	3
4.31715e-12	-0.197878	ABHD14A	3
4.44058e-12	-0.256669	GSTT1	3
4.93662e-12	0.273665	ENAH	3
5.03553e-12	0.259422	YWHAH	3
5.13293e-12	-0.205056	RPL31	3
5.53728e-12	0.19328	STK40	3
5.58628e-12	0.175492	ABR	3
5.64019e-12	-0.171521	SLC17A4	3
5.69977e-12	0.188828	PANK3	3
5.82052e-12	-0.152886	ALDH1L1	3
6.0797e-12	0.229209	PSMC4	3
6.19175e-12	0.223317	MAP4K5	3
6.30852e-12	0.227733	CCT5	3
6.43821e-12	0.141783	PLAT	3
6.57505e-12	0.140285	MAPRE2	3
7.43697e-12	0.282388	FDFT1	3
7.47893e-12	0.209236	TRNAU1AP	3
7.53465e-12	0.242817	SMAD5	3
7.78649e-12	0.083763	RP11-462L8.1	3
7.78973e-12	0.214114	TMEM43	3
8.13276e-12	-0.241728	MYL6B	3
8.24518e-12	-0.246249	HINT2	3
8.77766e-12	0.179379	SH3D19	3
9.00617e-12	-0.171848	FMO5	3
9.09287e-12	0.190351	RHBDF2	3
9.697e-12	0.206718	ABRACL	3
9.82633e-12	0.190147	CDK18	3
1.204e-11	0.205527	DAG1	3
1.22587e-11	0.263745	RASGRP3	3
1.24872e-11	-0.259064	NDUFS8	3
1.24994e-11	0.241671	IL4R	3
1.2862e-11	0.212602	USP31	3
1.2996e-11	0.0512654	ADM2	3
1.32251e-11	-0.251578	PTPLAD1	3
1.32448e-11	0.217649	SLC44A4	3
1.38713e-11	0.0959193	NAV1	3
1.4024e-11	0.201381	POMGNT1	3
1.51951e-11	0.194991	ANO6	3
1.55262e-11	0.220034	RRAGC	3
1.7604e-11	-0.231476	ZNF580	3
1.78258e-11	-0.361592	LDHA	3
1.8139e-11	0.164241	TMCC3	3
1.89523e-11	0.237138	CTSZ	3
1.89775e-11	-0.228409	COX7A2L	3
1.91531e-11	0.239418	KRT8	3
2.00151e-11	0.262041	TJP1	3
2.0551e-11	0.256008	PLXNB2	3
2.20767e-11	0.217122	CAPNS1	3
2.23646e-11	-0.205021	ALDH7A1	3
2.25124e-11	0.239746	RP11-553L6.5	3
2.3116e-11	-0.223786	ZNF444	3
2.34873e-11	0.225054	CKAP4	3
2.52423e-11	0.205822	RHOQ	3
2.59767e-11	0.195608	CCM2	3
2.60714e-11	-0.254184	HNMT	3
2.64329e-11	0.295874	EIF3A	3
2.66514e-11	0.223124	LACTB	3
2.72463e-11	0.362667	GADD45A	3
2.76462e-11	-0.246508	NUCKS1	3
2.77375e-11	0.256609	NFKB1	3
2.77834e-11	-0.190397	CDX2	3
2.83709e-11	0.184324	CHCHD2	3
2.88751e-11	0.294679	BTG3	3
2.91836e-11	0.237991	PDIA4	3
2.95553e-11	-0.227727	ADORA1	3
3.01997e-11	0.129868	PTGES	3
3.03107e-11	-0.253117	PNISR	3
3.04646e-11	0.238208	NOP10	3
3.22475e-11	-0.156454	PDK2	3
3.31349e-11	-0.31253	YME1L1	3
3.36259e-11	0.27865	ANXA3	3
3.389e-11	0.255575	SPIB	3
3.39412e-11	0.240909	LMNA	3
3.40625e-11	-0.136524	RPL32	3
3.46142e-11	0.291632	VTCN1	3
3.84947e-11	-0.20787	PLD1	3
3.99263e-11	-0.234407	TEX264	3
4.03738e-11	0.141503	ICOSLG	3
4.05142e-11	-0.555839	GBP1	3
4.09561e-11	-0.312904	MYLIP	3
4.15285e-11	0.184982	NCS1	3
4.21425e-11	0.229475	CAPN1	3
4.38857e-11	0.0950244	N4BP3	3
4.66102e-11	0.196714	PTRF	3
4.75482e-11	0.298933	JAG1	3
4.78052e-11	-0.213685	HSBP1L1	3
5.17186e-11	-0.218751	DZIP1	3
5.32182e-11	0.14549	CDR2L	3
5.36956e-11	-0.152614	LYRM9	3
5.41873e-11	0.237341	TMOD3	3
5.48349e-11	0.204021	S100A9	3
5.51037e-11	0.120786	NCAM1	3
5.6251e-11	-0.226084	LGALS3BP	3
5.88242e-11	0.226843	NFE2L3	3
5.90466e-11	-0.171079	ANG	3
6.15015e-11	-0.193207	ABHD14B	3
6.27979e-11	0.230724	F11R	3
6.28734e-11	0.044098	PDE10A	3
6.31051e-11	-0.597702	CXCL3	3
6.35338e-11	-0.192937	THYN1	3
6.42861e-11	0.218705	POMP	3
6.63509e-11	-0.105192	PLA2G4A	3
6.73809e-11	-0.235821	TSPAN4	3
6.79753e-11	0.253927	MAL2	3
7.35672e-11	-0.223588	OCIAD1	3
7.36513e-11	-0.148181	RPS8	3
7.56276e-11	0.252624	TPM4	3
7.61597e-11	-0.222568	BANF1	3
7.62159e-11	0.213496	PTBP3	3
7.66544e-11	-0.167377	RPS10	3
7.7207e-11	-0.236195	CPQ	3
7.73847e-11	-0.0112016	BBS12	3
7.74068e-11	0.22309	RAB11A	3
7.9616e-11	0.250734	HNRNPAB	3
8.35979e-11	0.197112	PVR	3
8.48523e-11	-0.205353	PKIG	3
8.59274e-11	0.283657	RPS27L	3
8.66499e-11	0.276909	ARL6IP5	3
8.67767e-11	0.249352	PEA15	3
8.69822e-11	-0.254642	GBAS	3
8.90024e-11	-0.132003	LRRC36	3
8.97539e-11	-0.286007	PEG10	3
9.07442e-11	0.196473	C8orf4	3
9.38686e-11	0.255804	BZW1	3
9.409e-11	-0.29241	C4BPA	3
9.63659e-11	-0.258382	SLC40A1	3
9.95212e-11	-0.203333	PCDP1	3
1.0116e-10	0.170404	SMURF1	3
1.02399e-10	0.190154	COL4A2	3
1.02462e-10	0.228948	MAP7D1	3
1.10339e-10	-0.232786	PDE8B	3
1.169e-10	0.244193	CRIP2	3
1.17831e-10	-0.236424	CTSL	3
1.19184e-10	0.232614	RPN1	3
1.19789e-10	0.202404	SLC52A2	3
1.23903e-10	0.191475	CD276	3
1.26532e-10	-0.125952	RPS9	3
1.26996e-10	0.16263	BIK	3
1.3104e-10	0.190795	ALYREF	3
1.31982e-10	0.229247	PERP	3
1.32703e-10	0.225089	PRMT1	3
1.36279e-10	0.113568	GAS7	3
1.36522e-10	0.246644	PDCD5	3
1.38913e-10	-0.298612	AGR3	3
1.40577e-10	-0.199913	TTC39C	3
1.41688e-10	0.0635131	ENO2	3
1.42384e-10	-0.228281	SMDT1	3
1.42658e-10	-0.658676	HIST1H1C	3
1.45697e-10	0.224015	USMG5	3
1.49672e-10	-0.263985	CHCHD10	3
1.54766e-10	-0.128056	ANGPTL1	3
1.55756e-10	0.207345	RPN2	3
1.58044e-10	-0.246643	TECR	3
1.60367e-10	0.241544	LPGAT1	3
1.67395e-10	-0.190355	RGMA	3
1.77258e-10	0.235969	CLTC	3
1.78293e-10	-0.221786	KCNQ1	3
1.85955e-10	0.244066	TGFB2	3
1.88307e-10	-0.186231	RALYL	3
1.9338e-10	-0.18629	SHMT1	3
1.94107e-10	-0.36108	FILIP1L	3
2.12426e-10	0.169361	SPTLC2	3
2.13046e-10	-0.252156	SUMF2	3
2.1681e-10	0.0825417	RNF223	3
2.1971e-10	-0.224062	SMCO4	3
2.20027e-10	0.266905	NUPR1	3
2.20398e-10	0.22403	TBCA	3
2.2665e-10	0.200938	KLF13	3
2.30469e-10	0.226292	ADRM1	3
2.3337e-10	0.204557	PKN1	3
2.34164e-10	-0.202271	TMA7	3
2.40153e-10	-0.197631	TMED6	3
2.46189e-10	-0.256864	GLIS3	3
2.46488e-10	0.149405	STOML1	3
2.51481e-10	0.336758	MDM2	3
2.79484e-10	0.239312	TIMP2	3
3.09974e-10	-0.23132	FGFR4	3
3.32915e-10	0.229943	DLGAP4	3
3.39215e-10	0.176858	LYN	3
3.39971e-10	-0.239105	LSMD1	3
3.42452e-10	-0.249224	RBM23	3
3.4368e-10	0.217401	FAM96B	3
3.45704e-10	0.0755092	MAMLD1	3
3.48256e-10	0.20622	SLC25A22	3
3.51626e-10	-0.229907	EIF3L	3
3.64417e-10	-0.240914	EPB41L4A-AS1	3
3.73704e-10	0.20263	TMEM136	3
3.74102e-10	-0.232038	GMPR	3
3.74248e-10	0.176159	DRAM1	3
3.79649e-10	0.208644	DAB2IP	3
3.81845e-10	0.167476	CDCP1	3
3.87046e-10	0.195085	MESDC1	3
3.98546e-10	-0.502193	HSPA1A	3
4.04318e-10	-0.130852	CD302	3
4.20658e-10	0.229454	SYNCRIP	3
4.30127e-10	-0.249784	TRA2B	3
4.48642e-10	-0.212468	TPRN	3
4.50139e-10	0.213337	FRMD6	3
4.89755e-10	-0.154533	NME5	3
4.98289e-10	-0.202991	CTTNBP2	3
5.24914e-10	-0.20666	C21orf33	3
5.69474e-10	0.264473	BMP2	3
5.76938e-10	-0.230626	PKHD1	3
5.8233e-10	-0.150439	RPL23A	3
6.00602e-10	0.210908	EBP	3
6.3122e-10	0.381037	IGFBP6	3
6.3482e-10	-0.246488	FAIM	3
6.40137e-10	0.163791	FGFBP1	3
6.44658e-10	0.138925	SLC30A2	3
6.47344e-10	0.199293	AP3D1	3
6.71164e-10	-0.136977	RPL10A	3
6.77956e-10	0.221099	CYTH2	3
7.05008e-10	0.121383	PGBD5	3
7.12051e-10	0.169924	HIVEP2	3
7.17604e-10	-0.452314	CTGF	3
7.1897e-10	-0.201217	THRA	3
7.29551e-10	0.0836177	ARHGAP42	3
7.40097e-10	0.0926572	CORO7	3
7.51351e-10	0.122419	RAPH1	3
7.61574e-10	0.264213	SDF2L1	3
7.67631e-10	0.241798	ANXA5	3
7.7994e-10	0.22655	KDELR2	3
8.01235e-10	-0.214172	JTB	3
8.10799e-10	-0.146991	RPL12	3
8.22087e-10	0.244911	TMEM30A	3
8.54384e-10	0.201753	GNAI3	3
8.62396e-10	0.193476	RPL36AL	3
8.71734e-10	0.230996	MAP4	3
8.87561e-10	-0.226322	C6orf48	3
8.94722e-10	-0.212408	COX5B	3
8.98662e-10	-0.239287	MEIS2	3
9.02632e-10	-0.148584	RGN	3
9.10036e-10	0.200838	RNF149	3
9.1068e-10	0.174566	DESI1	3
9.26082e-10	-0.253385	JADE1	3
9.37337e-10	0.163053	ATP11B	3
9.46055e-10	0.238798	ATF4	3
9.46627e-10	0.199702	GLRX3	3
9.55154e-10	0.230429	MVP	3
9.74873e-10	-0.235799	COL27A1	3
1.00271e-09	-0.195167	TCTN1	3
1.02047e-09	0.223374	BIRC2	3
1.02765e-09	0.183587	STK39	3
1.02831e-09	0.0734706	FADS1	3
1.04466e-09	-0.222372	PER2	3
1.10295e-09	0.186024	DHX15	3
1.11091e-09	0.229384	TNFRSF10B	3
1.20201e-09	-0.254748	PLIN5	3
1.21905e-09	0.218148	RBM3	3
1.249e-09	0.244328	PRRC2C	3
1.28956e-09	0.161772	IGSF3	3
1.34368e-09	-0.226796	SATB1	3
1.35261e-09	0.0974369	COLGALT1	3
1.36801e-09	-0.478857	KLF4	3
1.37648e-09	-0.169209	LXN	3
1.39049e-09	0.204169	ACTR1B	3
1.39924e-09	0.225109	RIC8B	3
1.45224e-09	0.0800876	PLXNA3	3
1.48793e-09	0.285692	RIPK2	3
1.51305e-09	0.086807	CRABP2	3
1.53687e-09	0.124436	SLC9A7	3
1.56609e-09	-0.224677	C5orf45	3
1.58156e-09	-0.2256	DECR1	3
1.61863e-09	-0.214638	FIS1	3
1.62912e-09	-0.237287	TFPI	3
1.6527e-09	0.226595	ITGAV	3
1.69117e-09	0.227081	KPNB1	3
1.72425e-09	0.218221	ITGA5	3
1.79895e-09	-0.227306	NASP	3
1.80301e-09	0.225432	CCDC50	3
1.81333e-09	-0.214132	GINM1	3
1.82383e-09	0.188626	COPE	3
1.85957e-09	-0.210594	RAB20	3
1.86497e-09	0.212962	TSPO	3
1.92431e-09	0.179994	AC093673.5	3
1.92859e-09	0.121151	FHL3	3
1.95971e-09	-0.228559	HIGD2A	3
1.98738e-09	0.187801	RANGAP1	3
1.98903e-09	-0.211001	PKDCC	3
2.01812e-09	-0.198406	ESRRG	3
2.04269e-09	0.158114	INHBA	3
2.04469e-09	-0.223117	DPP7	3
2.06327e-09	-0.246282	NPY1R	3
2.08368e-09	0.216971	LAD1	3
2.09614e-09	0.118783	ITGAM	3
2.10437e-09	-0.199926	EIF3F	3
2.12737e-09	-0.188825	CHST9	3
2.16523e-09	-0.224467	RAB4A	3
2.18124e-09	0.179881	GPR137	3
2.19616e-09	0.129604	PVRL1	3
2.20353e-09	0.228876	NFE2L1	3
2.2328e-09	0.182318	HDAC7	3
2.23959e-09	0.104349	SPRR2A	3
2.31486e-09	0.0938815	HAS3	3
2.40962e-09	0.210684	ACADVL	3
2.53289e-09	0.215421	ATP11A	3
2.60146e-09	0.106682	FLCN	3
2.61645e-09	0.233568	UBE2H	3
2.62636e-09	0.336912	SLC3A2	3
2.64221e-09	0.17459	PTGFRN	3
2.65992e-09	0.222351	ADAM10	3
2.72371e-09	-0.223824	BLOC1S1	3
2.73146e-09	0.214091	SH3GLB1	3
2.78826e-09	-0.214955	SYNGR1	3
2.8661e-09	0.0972323	PLXNA1	3
2.88931e-09	0.0988424	GOLGA7B	3
2.93395e-09	0.200663	ARL8A	3
3.0105e-09	0.21637	KLHL5	3
3.05684e-09	0.2258	COMTD1	3
3.08019e-09	0.203627	NECAP2	3
3.09715e-09	-0.198441	FAM110C	3
3.13101e-09	0.19827	P2RX4	3
3.26423e-09	-0.198772	SPR	3
3.26507e-09	0.101566	PTPRJ	3
3.36721e-09	0.219344	IL1R1	3
3.41157e-09	0.140267	KCNK1	3
3.50097e-09	0.171134	C6orf1	3
3.50994e-09	0.120835	CXCL11	3
3.60407e-09	-0.160883	ETV5	3
3.61799e-09	0.215004	CNIH4	3
3.70617e-09	0.224067	ARF6	3
3.7588e-09	0.248988	DDX21	3
3.7624e-09	-0.225376	PDIA5	3
4.1503e-09	0.147272	LPAR2	3
4.19609e-09	-0.222363	C19orf60	3
4.24423e-09	-0.195605	DIRC2	3
4.34321e-09	-0.173162	PLEKHB1	3
4.55777e-09	0.175553	PPP4R1	3
4.68294e-09	-0.20395	NDUFA5	3
4.68404e-09	0.204258	MAPK1	3
4.83164e-09	0.149831	GDI1	3
4.95283e-09	0.186653	CHPF	3
5.2271e-09	0.209688	TARS	3
5.38882e-09	-0.163746	ATPAF1	3
5.40936e-09	-0.135762	LDB2	3
5.52267e-09	0.163526	ARID5A	3
5.65905e-09	-0.195795	TPD52L1	3
5.67969e-09	0.121509	HDAC9	3
6.10706e-09	-0.132345	AMT	3
6.44896e-09	-0.232915	VASN	3
6.49163e-09	0.18837	DAPK3	3
6.56371e-09	0.0354048	MDFI	3
6.56994e-09	-0.210433	TMEM106C	3
6.68916e-09	0.182258	ATP6V0B	3
6.71667e-09	0.123668	PLEK2	3
6.89217e-09	0.189781	PLEKHB2	3
7.26751e-09	0.27999	SELM	3
7.42922e-09	-0.19021	SLC2A4RG	3
7.56579e-09	0.212754	DERL1	3
7.79195e-09	0.182453	MMP14	3
7.86601e-09	-0.193143	TPI1	3
8.41159e-09	0.0637764	P2RY2	3
8.48715e-09	0.104158	PXDN	3
8.53694e-09	-0.418457	CXCL1	3
8.58629e-09	0.207045	DYNLT1	3
8.78913e-09	-0.166545	PCMTD2	3
8.94208e-09	0.15091	ATL3	3
8.96432e-09	0.155719	NAV2	3
9.1232e-09	-0.187835	KLHDC2	3
9.25359e-09	-0.34895	GSTA1	3
9.31326e-09	0.0577459	ITGA9	3
9.36606e-09	-0.160923	THEM4	3
9.64967e-09	0.0620612	RAB42	3
9.66491e-09	0.181174	PTMA	3
9.77273e-09	0.199896	MAGT1	3
9.79282e-09	-0.199132	FRMD4A	3
9.82844e-09	0.221521	B4GALT5	3
9.89606e-09	0.194021	VAMP8	3
1.00635e-08	0.132731	AFAP1	3
1.04594e-08	0.170672	ITPRIPL2	3
1.04886e-08	0.0853637	GLIPR2	3
1.07322e-08	-0.270321	S100A13	3
1.09229e-08	-0.112784	FFAR4	3
1.12194e-08	0.179829	SH3BP4	3
1.13385e-08	-0.179578	KCNS3	3
1.1405e-08	0.04371	AL132709.8	3
1.1914e-08	0.166189	AGPAT6	3
1.19207e-08	0.199112	MAPRE1	3
1.21348e-08	-0.223695	MLF1	3
1.21396e-08	0.16475	PPAP2B	3
1.21851e-08	0.108005	PYGL	3
1.33669e-08	0.197514	IRAK1	3
1.34223e-08	0.109781	MARS	3
1.35568e-08	-0.0870958	COLCA1	3
1.36001e-08	0.186845	KHDRBS3	3
1.38738e-08	0.145828	SREBF1	3
1.4011e-08	-0.236297	CBX4	3
1.40215e-08	0.0584314	DAPK2	3
1.49007e-08	0.135374	ACAP3	3
1.50807e-08	0.187112	GSTP1	3
1.52879e-08	-0.194973	SRSF6	3
1.54115e-08	-0.293265	DNAJA1	3
1.54685e-08	0.0510562	GPR37L1	3
1.58819e-08	0.171299	GRAMD1A	3
1.60878e-08	0.183227	PLEC	3
1.60913e-08	-0.303574	PTP4A1	3
1.65869e-08	0.188004	PXDC1	3
1.73088e-08	0.120239	PANX1	3
1.74766e-08	0.144769	KLC1	3
1.77554e-08	-0.209534	UBE2L6	3
1.78445e-08	0.218623	NPC2	3
1.80549e-08	0.0792538	IGFBP3	3
1.80836e-08	0.206919	CHMP4B	3
1.81292e-08	0.201738	RAB32	3
1.92758e-08	-0.201744	FAM162A	3
1.93164e-08	0.198388	ALCAM	3
2.01209e-08	-0.211015	MRP63	3
2.04441e-08	-0.16199	SPATA20	3
2.12292e-08	0.185605	RNH1	3
2.12745e-08	-0.231511	TTLL7	3
2.16937e-08	0.24371	PPP1CB	3
2.21484e-08	-0.141523	IFT27	3
2.22371e-08	0.191783	AKT1	3
2.25657e-08	-0.151217	OLFML3	3
2.42458e-08	-0.234266	ARL6IP1	3
2.43461e-08	-0.0986611	AC006273.5	3
2.47473e-08	0.154215	ZMIZ2	3
2.48872e-08	0.200149	GIPC1	3
2.49386e-08	0.200649	RBM8A	3
2.51678e-08	-0.164802	KANK2	3
2.57452e-08	-0.197907	FUCA1	3
2.57698e-08	-0.17863	MZT2B	3
2.61593e-08	0.193993	CAPZB	3
2.63376e-08	0.0518779	ABLIM3	3
2.77667e-08	-0.288674	MT1E	3
2.84648e-08	-0.179135	FOLR1	3
2.8792e-08	0.167217	SPINT2	3
2.88477e-08	0.183202	AAED1	3
2.90953e-08	0.0456575	EDAR	3
2.91053e-08	0.094058	RP11-59D5--B.2	3
2.91627e-08	-0.174286	ZBTB44	3
3.07621e-08	0.176695	GDI2	3
3.12902e-08	0.142946	CARS	3
3.20124e-08	0.280921	TNFSF10	3
3.32096e-08	0.227765	HSD17B12	3
3.34879e-08	0.114822	FAM83G	3
3.36565e-08	-0.135296	ALDH6A1	3
3.39097e-08	-0.108535	SGK2	3
3.43137e-08	0.0744352	FXYD5	3
3.45784e-08	0.290246	HHEX	3
3.46455e-08	0.0746725	MST1R	3
3.48101e-08	-0.191889	ATP5H	3
3.48547e-08	0.200493	FKBP2	3
3.59968e-08	0.130604	BMP2K	3
3.69788e-08	-0.231997	SEMA4A	3
3.72363e-08	-0.102953	DEPTOR	3
3.80766e-08	-0.213044	EIF3E	3
3.82904e-08	0.167815	HMOX2	3
3.92354e-08	0.143586	UBE2D2	3
3.9691e-08	-0.160367	TFDP2	3
3.97274e-08	-0.16001	CCDC115	3
4.06679e-08	-0.176578	SLC25A6	3
4.0669e-08	-0.114156	RPL39	3
4.07884e-08	-0.0819352	ITPR1	3
4.08354e-08	0.190499	GNB2	3
4.12146e-08	0.215262	PTPRK	3
4.1256e-08	-0.181306	DCXR	3
4.15734e-08	0.170861	SPNS2	3
4.16403e-08	0.0556852	PSG5	3
4.19279e-08	0.22042	ROCK2	3
4.25059e-08	0.163563	TRIM69	3
4.36009e-08	-0.227117	EIF4A3	3
4.46398e-08	0.120608	SGPP2	3
4.63422e-08	0.195042	ATP6V1D	3
4.63807e-08	0.190571	NIPAL1	3
4.65091e-08	0.065014	AL132709.5	3
4.66279e-08	-0.17919	IMMP2L	3
4.82183e-08	-0.197958	PPCS	3
5.05101e-08	-0.119306	RPL18	3
5.08086e-08	0.194067	SFT2D1	3
5.26299e-08	-0.202523	NDUFB1	3
5.38153e-08	-0.211382	TXN2	3
5.38738e-08	-0.162638	PRR26	3
5.44436e-08	0.182268	SUN2	3
5.50552e-08	0.143369	LCMT1	3
5.56711e-08	0.205678	SSFA2	3
5.69379e-08	-0.151045	ARMCX2	3
5.78809e-08	0.187558	DCTN2	3
5.83253e-08	-0.0170422	ADHFE1	3
5.86102e-08	0.201983	FAM3C	3
5.86853e-08	0.224662	KRT18	3
5.91452e-08	-0.196126	ACAA2	3
6.0224e-08	0.177021	REEP3	3
6.10842e-08	-0.175153	COX7C	3
6.17223e-08	0.188081	CTBP2	3
6.23064e-08	0.214397	KRT80	3
6.24579e-08	-0.214142	DDT	3
6.25483e-08	-0.185989	CNN3	3
6.26077e-08	0.113739	AIFM2	3
6.2853e-08	0.179738	FOXO1	3
6.32217e-08	-0.183257	KIAA0319L	3
6.34078e-08	0.12042	PGM2L1	3
6.40909e-08	0.202952	CALM3	3
6.4347e-08	-0.226113	TCF7L2	3
6.50785e-08	-0.181703	ONECUT1	3
6.55139e-08	-0.118829	ZBED5-AS1	3
6.63759e-08	0.148259	SLFN5	3
6.63776e-08	-0.174647	PHLDB1	3
6.64799e-08	-0.277329	ZC3H12A	3
6.72453e-08	0.192498	PHC2	3
6.73306e-08	-0.167185	ISCA1	3
6.84446e-08	-0.186748	RP11-404P21.3	3
6.86053e-08	0.142924	SEZ6L2	3
7.05836e-08	-0.143083	FAM229B	3
7.2026e-08	0.0549904	ELF4	3
7.42687e-08	-0.197752	PYCR2	3
8.02975e-08	-0.109107	CYP39A1	3
8.05635e-08	-0.119211	GSTA4	3
8.56938e-08	0.174292	SLC15A4	3
8.68054e-08	0.135377	SSH1	3
8.80727e-08	0.200796	CBX1	3
8.8261e-08	-0.185104	NME4	3
8.83373e-08	0.0285844	LTBP1	3
8.95416e-08	-0.200267	C16orf80	3
8.97979e-08	-0.181031	MED30	3
9.00524e-08	0.168541	GARS	3
9.27661e-08	-0.162064	GNPTG	3
9.32392e-08	0.158033	DOT1L	3
9.34481e-08	0.09677	SHROOM2	3
9.39901e-08	-0.183143	CTSO	3
9.56368e-08	-0.167899	APPL2	3
9.64628e-08	-0.181618	SIVA1	3
9.68344e-08	-0.115846	RORC	3
9.96462e-08	-0.128866	HADH	3
1.00632e-07	-0.157497	ENPP5	3
1.00637e-07	-0.186933	CDIPT	3
1.03867e-07	0.0942359	RP1-313I6.12	3
1.04502e-07	-0.113774	RP11-620J15.3	3
1.06035e-07	-0.191253	ALKBH7	3
1.06693e-07	0.0895616	STARD3	3
1.07622e-07	-0.169942	GIPC2	3
1.07937e-07	-0.19993	EID1	3
1.08021e-07	-0.145277	MUC15	3
1.08573e-07	0.148431	RCC1	3
1.08918e-07	0.28515	IDI1	3
1.08973e-07	0.187652	PARD3	3
1.09151e-07	-0.16611	NDUFC1	3
1.09225e-07	-0.162443	TSEN34	3
1.1076e-07	0.174991	EPHB2	3
1.13879e-07	0.0861517	GCNT3	3
1.1569e-07	0.0670372	TMEM30B	3
1.16232e-07	-0.125027	HPN	3
1.17066e-07	-0.223943	DDX3Y	3
1.18018e-07	0.188319	MTDH	3
1.19207e-07	-0.196344	RTN3	3
1.22054e-07	-0.190899	ATP5O	3
1.22763e-07	0.0844776	PTAFR	3
1.23135e-07	0.200554	GSPT1	3
1.2345e-07	-0.214484	BEX4	3
1.23608e-07	-0.169181	OSBPL1A	3
1.23718e-07	0.141036	YARS	3
1.24088e-07	-0.15766	TRIQK	3
1.24467e-07	0.141048	AGAP1	3
1.24633e-07	0.238025	TIMP1	3
1.24813e-07	0.194684	GUK1	3
1.26157e-07	-0.193348	TMEM219	3
1.26226e-07	-0.102379	EDN3	3
1.27708e-07	-0.145144	SLC29A4	3
1.28347e-07	0.147942	CARD10	3
1.29264e-07	0.197993	PSMC1	3
1.29384e-07	-0.248979	CSRP2	3
1.30593e-07	0.121933	ECE1	3
1.31447e-07	-0.0855054	RASL10B	3
1.32752e-07	0.196744	COL18A1	3
1.34476e-07	0.19443	CELF1	3
1.34793e-07	0.16019	CLIC4	3
1.35882e-07	0.185413	LAMTOR1	3
1.40621e-07	-0.138228	HDHD2	3
1.41124e-07	-0.179766	GJB1	3
1.41448e-07	0.167816	CDC42BPB	3
1.41582e-07	-0.233835	ZFAS1	3
1.43042e-07	-0.110369	ZNF331	3
1.4706e-07	-0.200512	SMIM19	3
1.49564e-07	0.156586	SLC12A4	3
1.50012e-07	-0.18855	KIAA1462	3
1.5089e-07	-0.185102	PSIP1	3
1.51328e-07	-0.180069	HDDC2	3
1.51424e-07	-0.230454	CNKSR3	3
1.53398e-07	0.191331	RAD23A	3
1.54232e-07	-0.174009	EIF3K	3
1.56031e-07	-0.129573	FUZ	3
1.5753e-07	-0.00264622	FAM46B	3
1.58607e-07	0.0821046	STX11	3
1.59852e-07	-0.177929	AC013275.2	3
1.60393e-07	-0.205422	SEPHS2	3
1.6183e-07	-0.162349	HMGB2	3
1.62805e-07	-0.137478	MRPL17	3
1.66431e-07	-0.160032	PTPRS	3
1.68535e-07	-0.147044	PMM1	3
1.70778e-07	0.184813	PSMD7	3
1.71834e-07	0.0858954	TMEM63B	3
1.71906e-07	0.0136876	CTD-2085J24.4	3
1.76901e-07	-0.1577	TMEM66	3
1.77096e-07	-0.0988273	ADARB2	3
1.77651e-07	0.208053	ANKRD1	3
1.77652e-07	0.132465	TTYH3	3
1.78193e-07	0.0596927	PAPPA	3
1.86204e-07	0.0607837	KDM1B	3
1.8685e-07	0.186678	FNBP1L	3
1.86957e-07	0.153232	HMGB3	3
1.9233e-07	-0.139555	PXK	3
1.92664e-07	-0.222277	ATF7IP2	3
1.95038e-07	-0.240752	APOBEC2	3
1.97046e-07	-0.144291	RP11-161M6.2	3
2.013e-07	0.0812128	SERPINE1	3
2.0407e-07	-0.177663	ACOT13	3
2.0585e-07	0.189154	PSMB4	3
2.06021e-07	0.0448393	PSG3	3
2.0609e-07	0.151658	PLEKHM2	3
2.09562e-07	0.14989	PPP2R1B	3
2.09591e-07	0.163015	BEND7	3
2.11758e-07	-0.180472	WNK2	3
2.17577e-07	0.129349	SNN	3
2.24655e-07	0.199097	CAST	3
2.27776e-07	-0.176503	MRPL34	3
2.35306e-07	0.169664	IGF2BP2	3
2.38521e-07	0.0366175	SNCAIP	3
2.41982e-07	0.0791077	SUSD1	3
2.44985e-07	0.211573	STMN1	3
2.45958e-07	0.171159	NAGK	3
2.52296e-07	-0.42141	H1FX	3
2.61889e-07	0.20195	CFTR	3
2.64255e-07	-0.147693	SUV420H2	3
2.68778e-07	0.118242	ELOVL7	3
2.72369e-07	-0.191447	WDR83OS	3
2.73061e-07	0.0963687	PLA2G15	3
2.77323e-07	-0.168163	AIG1	3
2.84325e-07	0.0362557	EBI3	3
2.86407e-07	-0.235192	MT2A	3
2.89763e-07	-0.158687	C4orf19	3
2.9287e-07	-0.154868	LYRM5	3
2.94547e-07	0.0717697	DENND4B	3
2.94635e-07	-0.171524	SRP9	3
2.94639e-07	0.168474	SUB1	3
2.96661e-07	-0.176135	MOCS2	3
2.96967e-07	0.187601	RHOA	3
3.00639e-07	0.0760771	PGAM5	3
3.02152e-07	0.200408	C6orf141	3
3.06778e-07	-0.178583	TMEM238	3
3.06911e-07	0.103521	FGFRL1	3
3.10405e-07	-0.195625	COQ7	3
3.1044e-07	0.163959	CDK2AP1	3
3.12095e-07	0.223482	LITAF	3
3.18613e-07	-0.20518	CTSA	3
3.20527e-07	0.126917	SMOX	3
3.20753e-07	-0.185393	EPAS1	3
3.20812e-07	-0.349897	C10orf10	3
3.30572e-07	0.151066	TMPRSS2	3
3.32862e-07	-0.208761	SLC9A3R1	3
3.35841e-07	0.106558	B4GALNT3	3
3.36729e-07	0.252901	KLF5	3
3.37489e-07	-0.201752	UQCR10	3
3.39e-07	0.230444	CTNNB1	3
3.41534e-07	-0.123996	RPS11	3
3.48078e-07	-0.20873	RASGEF1B	3
3.51808e-07	-0.124912	TENC1	3
3.54865e-07	-0.37639	BEX1	3
3.60147e-07	-0.100898	WNT11	3
3.60599e-07	0.195876	GNAI2	3
3.67076e-07	-0.219215	H2AFX	3
3.69272e-07	0.171304	TMCO3	3
3.86027e-07	0.0818077	PAPLN	3
3.90114e-07	0.13176	DIAPH2	3
3.91736e-07	-0.16366	ERO1LB	3
3.93923e-07	0.131539	ASNS	3
4.06859e-07	0.181001	HM13	3
4.09265e-07	0.125786	TBC1D1	3
4.12948e-07	-0.168542	NDUFB10	3
4.1343e-07	-0.182714	FBXO9	3
4.17132e-07	-0.183756	NDUFB5	3
4.17436e-07	0.0363673	GP1BA	3
4.20147e-07	-0.152173	ATP5D	3
4.22668e-07	-0.081458	RFTN2	3
4.23346e-07	0.175622	MTCH2	3
4.26004e-07	0.0674355	LIMD2	3
4.27394e-07	-0.100512	GLI4	3
4.42701e-07	0.200002	CLIP1	3
4.43486e-07	0.16014	MED15	3
4.44074e-07	0.147928	RNF34	3
4.47655e-07	0.1595	RTKN	3
4.47935e-07	0.105956	CEP170B	3
4.54232e-07	0.111544	MICALL2	3
4.54468e-07	-0.182682	ACSS1	3
4.64141e-07	-0.196879	OAT	3
4.74279e-07	0.189578	CDC42EP5	3
4.79496e-07	-0.0823955	PKNOX2	3
4.83774e-07	0.156632	LMAN2	3
4.85319e-07	0.201655	TLE1	3
4.8873e-07	0.150462	ARHGAP21	3
4.94626e-07	0.0540207	ANXA6	3
4.94691e-07	0.161757	AGPAT3	3
4.97308e-07	-0.131242	C9orf116	3
4.97766e-07	0.157896	KIF21A	3
5.04419e-07	0.132484	PITPNM1	3
5.13681e-07	0.175548	TMEM167A	3
5.1433e-07	0.0797123	MUC12	3
5.22882e-07	0.148915	CCL28	3
5.30837e-07	-0.172241	ECI2	3
5.35635e-07	0.0770304	EHBP1L1	3
5.39758e-07	0.139403	HUNK	3
5.56391e-07	-0.20232	TMX4	3
5.5825e-07	0.20308	BCL10	3
5.64914e-07	0.207566	PKM	3
5.69221e-07	-0.14926	MAGED1	3
5.69872e-07	0.123459	NOP16	3
5.79011e-07	0.119347	CASZ1	3
5.79944e-07	0.18405	ILK	3
5.82714e-07	-0.168077	GKAP1	3
5.94744e-07	-0.20495	RNASEH2C	3
6.07542e-07	-0.154994	CBY1	3
6.11712e-07	0.191986	CCT2	3
6.11762e-07	-0.0804024	PIK3C2B	3
6.15035e-07	-0.11827	UPK1B	3
6.26357e-07	0.232802	SOX9	3
6.30315e-07	0.120547	CHFR	3
6.31174e-07	0.123808	ZNF165	3
6.34503e-07	0.114017	PML	3
6.35024e-07	0.0576986	FGF2	3
6.42184e-07	0.149192	SNX9	3
6.43432e-07	-0.157732	C1QBP	3
6.43518e-07	-0.0674449	AC005307.3	3
6.45731e-07	0.193977	TOP1	3
6.50707e-07	-0.183138	B4GALT4	3
6.54908e-07	-0.184049	PYURF	3
6.61042e-07	0.133	POGK	3
6.70216e-07	-0.200098	FAM3B	3
6.70605e-07	-0.0910527	SNORD3B-2	3
6.73875e-07	0.174703	CASP7	3
6.74943e-07	-0.124154	APOH	3
6.76414e-07	0.152423	C1orf106	3
6.87037e-07	0.159373	EPB41L5	3
6.90319e-07	-0.186405	CIR1	3
6.92949e-07	0.129857	PSME4	3
7.03953e-07	-0.179609	NOTCH2NL	3
7.22157e-07	0.188593	SCD5	3
7.3786e-07	-0.143573	ATP5L	3
7.48973e-07	0.152338	ORAI1	3
7.53146e-07	-0.180685	AAMDC	3
7.53691e-07	0.101923	CAMSAP1	3
7.60817e-07	-0.187928	MMP24-AS1	3
7.61699e-07	0.10261	ETV7	3
7.65519e-07	-0.0827092	FGL2	3
7.67962e-07	0.159873	PSMB1	3
7.70624e-07	-0.176725	DCTN3	3
7.71473e-07	-0.179093	PRPSAP1	3
7.91645e-07	-0.0570933	ANGPT1	3
7.93457e-07	0.179012	CTSB	3
7.97987e-07	-0.120606	PECR	3
8.05868e-07	-0.00056512	ADAM12	3
8.07145e-07	0.163938	TMEM8A	3
8.08096e-07	-0.131985	CP	3
8.09392e-07	0.178272	CYBA	3
8.11938e-07	-0.162153	GNG7	3
8.1891e-07	0.192394	PTPN11	3
8.40855e-07	-0.174111	PTEN	3
8.5455e-07	-0.162237	RPS4Y1	3
8.59408e-07	0.108704	HS1BP3	3
8.68694e-07	0.128943	TMPRSS13	3
8.7798e-07	0.125148	FAM65A	3
8.91348e-07	-0.427079	GC	3
8.95388e-07	0.190159	LPP	3
8.96735e-07	-0.145247	ALAD	3
9.05872e-07	0.104034	KRT6B	3
9.14916e-07	0.12464	ERAP1	3
9.18154e-07	0.246394	PDZK1IP1	3
9.20754e-07	-0.0684925	CHAF1B	3
9.34107e-07	-0.164216	EBAG9	3
9.45198e-07	0.167846	CAPZA1	3
9.48325e-07	-0.208243	DEK	3
9.64081e-07	-0.179295	PCYOX1	3
9.71762e-07	0.194582	ARL1	3
9.76706e-07	-0.150759	HIBADH	3
1.00907e-06	0.143045	SLC25A29	3
1.01214e-06	-0.126101	HLTF	3
1.0194e-06	-0.148265	PCCA	3
1.02371e-06	-0.142196	CTBS	3
1.0244e-06	0.169679	ZMPSTE24	3
1.03293e-06	-0.193597	SYNE1	3
1.03812e-06	0.0836787	TMTC3	3
1.03942e-06	-0.126843	SNRNP25	3
1.03992e-06	0.145619	PTRH1	3
1.04101e-06	0.156808	2021-09-11	3
1.04535e-06	-0.105696	ACSF2	3
1.05172e-06	0.114427	PLEKHA4	3
1.05323e-06	0.173709	THSD4	3
1.07172e-06	0.083695	FAM129A	3
1.08928e-06	-0.165896	APIP	3
1.09241e-06	-0.114447	PLCE1	3
1.1093e-06	-0.177679	TMEM50B	3
1.11971e-06	-0.207524	ST3GAL1	3
1.12324e-06	-0.210478	WAC-AS1	3
1.14921e-06	0.171467	RAB3IP	3
1.17575e-06	-0.182952	COX14	3
1.17816e-06	-0.176192	NDUFS3	3
1.21679e-06	0.106934	PCSK5	3
1.21843e-06	-0.251205	COL9A3	3
1.22294e-06	-0.148124	MXI1	3
1.22662e-06	-0.146156	COA5	3
1.2373e-06	-0.0933201	SLC35A1	3
1.24518e-06	-0.117859	TLR5	3
1.2567e-06	-0.115184	NTHL1	3
1.26613e-06	0.138144	CTXN1	3
1.26781e-06	-0.144184	MTERFD3	3
1.28725e-06	-0.185108	HADHB	3
1.29192e-06	-0.215458	PCDH17	3
1.29941e-06	0.0482829	RNASE7	3
1.30532e-06	-0.121028	SLC25A10.1	3
1.31071e-06	-0.113204	RPL27A	3
1.31433e-06	0.170719	SURF4	3
1.33009e-06	-0.148754	ZNF844	3
1.33149e-06	0.108836	SLC31A2	3
1.3425e-06	0.164244	NPEPPS	3
1.34284e-06	-0.183778	TMEM179B	3
1.35006e-06	-0.15167	ERP29	3
1.36016e-06	0.271003	WFDC2	3
1.36905e-06	-0.0937926	ANKRD65	3
1.40544e-06	0.119605	CMTM4	3
1.46099e-06	0.182527	PTPN12	3
1.51868e-06	-0.209602	HLA-DMA	3
1.55369e-06	0.154009	TMEM57	3
1.55432e-06	0.215985	SLC38A2	3
1.57416e-06	-0.125158	C21orf88	3
1.57987e-06	-0.134801	C6orf203	3
1.61901e-06	-0.08317	GSG1	3
1.63031e-06	0.0934756	RP2	3
1.69391e-06	0.207757	SAT1	3
1.69392e-06	-0.127317	MRPL11	3
1.70325e-06	0.163399	PTS	3
1.70798e-06	0.136856	EXTL3	3
1.73164e-06	-0.0998077	CDCA7L	3
1.75328e-06	-0.0482723	RP11-84E24.2	3
1.77978e-06	0.135228	ZC3H12C	3
1.78116e-06	0.133152	NBL1	3
1.80881e-06	-0.159619	PPA2	3
1.81732e-06	0.085367	DIP2B	3
1.84319e-06	-0.0779644	RP11-173B14.5	3
1.85548e-06	0.0658536	TNFSF11	3
1.94117e-06	-0.113836	CTD-2336O2.1	3
1.9664e-06	-0.211968	H2AFJ	3
1.97329e-06	0.161539	SLC41A2	3
1.98426e-06	0.151957	CSNK2A2	3
2.03476e-06	0.159747	MLTK	3
2.12012e-06	0.166338	DUSP10	3
2.13494e-06	-0.138792	EFEMP1	3
2.13578e-06	0.175404	ARPC1A	3
2.1548e-06	0.116881	CTTNBP2NL	3
2.16175e-06	0.243968	DUSP5	3
2.16749e-06	0.165683	ABCF1	3
2.18762e-06	-0.0993946	DLEU1	3
2.2039e-06	0.113856	UBR4	3
2.21363e-06	-0.106342	KLHDC9	3
2.22322e-06	-0.171416	NDUFS7	3
2.24494e-06	-0.169146	STUB1	3
2.26041e-06	-0.390888	RASD1	3
2.26322e-06	-0.156719	MGMT	3
2.26717e-06	0.16339	VPS29	3
2.28925e-06	-0.137779	FHIT	3
2.32355e-06	-0.160624	SNX5	3
2.35323e-06	0.116584	NUMB	3
2.36159e-06	-0.131963	TSHZ1	3
2.38344e-06	0.170782	RBX1	3
2.41421e-06	0.175887	MFSD10	3
2.4206e-06	0.1393	OGDH	3
2.45371e-06	-0.124901	FAM96A	3
2.45457e-06	0.107571	CSGALNACT1	3
2.46925e-06	-0.174858	AASDHPPT	3
2.5459e-06	0.167633	TMED10	3
2.54787e-06	-0.183538	CISD1	3
2.55642e-06	0.158088	LYPLA2	3
2.56544e-06	0.155011	PCBP1	3
2.57121e-06	0.144894	PGP	3
2.57402e-06	-0.155709	C1D	3
2.57593e-06	0.154396	CCDC124	3
2.59425e-06	-0.120809	TLR3	3
2.60023e-06	-0.137397	ST3GAL6	3
2.61119e-06	0.120601	WARS	3
2.62172e-06	0.128533	ATP9A	3
2.66011e-06	0.0693433	CTNS	3
2.6667e-06	-0.181914	GYPC	3
2.68359e-06	0.128897	PIK3CA	3
2.68753e-06	0.0884824	KIAA0754	3
2.69538e-06	0.0438543	RP11-783K16.5	3
2.71908e-06	-0.122444	AVPI1	3
2.73939e-06	-0.158192	AKR7A2	3
2.74985e-06	0.158353	CAMKK2	3
2.75204e-06	0.0314566	RP11-57A1.1	3
2.75704e-06	0.166917	SRPR	3
2.75794e-06	-0.185046	SLC25A4	3
2.76075e-06	-0.00997294	BBS1	3
2.76208e-06	0.161354	ATP2B4	3
2.78972e-06	-0.134452	RERG	3
2.79208e-06	-0.153816	DGCR6L	3
2.79863e-06	-0.311543	GMNN	3
2.82992e-06	-0.162026	ALKBH5	3
2.84955e-06	-0.190641	HIST1H2BD	3
2.85311e-06	-0.147976	TMEM256	3
2.86221e-06	0.0973882	WWC3	3
2.90734e-06	-0.150013	AGA	3
2.92858e-06	-0.139572	AJAP1	3
2.94913e-06	0.149792	HNRNPA3	3
2.9696e-06	0.0957614	CPEB2	3
2.98782e-06	-0.148375	CLUAP1	3
3.01653e-06	-0.182846	C9orf16	3
3.02038e-06	-0.0808482	RPLP1	3
3.0214e-06	-0.155347	SKA2	3
3.02208e-06	-0.127381	FOXJ1	3
3.02821e-06	-0.165588	ARL4D	3
3.06167e-06	0.152396	CYLD	3
3.06838e-06	-0.147726	ST6GALNAC6	3
3.08634e-06	0.152377	CARD6	3
3.08918e-06	0.172868	SPAG1	3
3.10908e-06	0.163146	PAIP1	3
3.11806e-06	-0.107644	HMOX1	3
3.12067e-06	-0.125891	SPATA6	3
3.12221e-06	-0.076405	RP11-677M14.3	3
3.21945e-06	0.143812	SLC35F6	3
3.23313e-06	-0.200366	PPP1R10	3
3.29244e-06	0.138122	RC3H1	3
3.29785e-06	0.241617	SDCBP	3
3.30662e-06	-0.216152	GMCL1	3
3.32527e-06	0.125536	MAPK8IP2	3
3.35344e-06	0.108993	RABIF	3
3.39612e-06	0.188571	ITPKC	3
3.40795e-06	0.17565	ERBB2	3
3.43887e-06	-0.206061	FOXA2	3
3.54309e-06	0.183015	APOL2	3
3.54383e-06	0.190211	LINC00657	3
3.57038e-06	0.149722	ZSWIM4	3
3.5834e-06	-0.145319	CRBN	3
3.60261e-06	-0.180173	WHSC1L1	3
3.61094e-06	-0.109593	RAD51C	3
3.61668e-06	-0.191786	TRA2A	3
3.63121e-06	-0.164761	C16orf13	3
3.65095e-06	0.137548	AGFG1	3
3.65154e-06	0.0662047	SNRNP200	3
3.67214e-06	0.173516	WASF2	3
3.71619e-06	-0.144489	PHYKPL	3
3.73664e-06	0.125004	PIK3CB	3
3.79905e-06	0.12904	VARS	3
3.8553e-06	0.152	GRINA	3
3.85729e-06	0.0315398	FLNC	3
3.86862e-06	0.0737469	GPR107	3
3.88962e-06	0.112427	MVK	3
3.90565e-06	-0.232873	AKAP7	3
3.91788e-06	-0.167104	EAPP	3
3.94073e-06	-0.138766	ITGAE	3
4.03309e-06	-0.149588	RXRA	3
4.03439e-06	-0.0865935	CDH23	3
4.04909e-06	-0.177657	ARHGEF40	3
4.09757e-06	0.0715122	MYD88	3
4.09932e-06	-0.0778255	HHLA3	3
4.1206e-06	0.129871	EVA1B	3
4.25708e-06	0.215103	RRBP1	3
4.27907e-06	-0.0462308	RNF150	3
4.29887e-06	-0.183445	THUMPD1	3
4.32107e-06	0.0795797	RTN4R	3
4.32702e-06	0.153333	CCDC167	3
4.34995e-06	-0.155578	DSEL	3
4.35103e-06	0.139614	PCBP4	3
4.35906e-06	-0.190546	TUBA4A	3
4.37555e-06	-0.151709	SF3B14	3
4.3783e-06	0.169158	FNDC4	3
4.41534e-06	0.128489	LRRC8B	3
4.45399e-06	-0.164085	GDE1	3
4.49522e-06	0.136769	RNF145	3
4.51593e-06	-0.148107	KLHDC3	3
4.53677e-06	0.123278	TUBB2B	3
4.56088e-06	-0.166788	UQCRC1	3
4.60434e-06	0.157014	TMEM208	3
4.63384e-06	-0.118697	FANCL	3
4.63617e-06	0.151941	MCUR1	3
4.69796e-06	-0.155061	DERA	3
4.7341e-06	0.139895	PSMD8	3
4.74886e-06	0.144021	XRCC5	3
4.78628e-06	0.0776493	RAP1GAP2	3
4.84502e-06	0.130457	SDSL	3
4.91844e-06	0.133728	CCDC82	3
4.92362e-06	0.0865766	FOXN2	3
4.93175e-06	0.1284	UNC13D	3
4.9359e-06	0.128734	GNA13	3
4.95588e-06	-0.119066	RP11-304L19.5	3
4.99774e-06	0.170918	PRSS23	3
5.00451e-06	-0.0874132	KRBOX4	3
5.01587e-06	-0.20036	MTUS1	3
5.02292e-06	0.187122	MAFG	3
5.11499e-06	0.0254768	RP11-395B7.4	3
5.13868e-06	-0.224438	SGK1	3
5.14038e-06	-0.147387	ILF3-AS1	3
5.15674e-06	-0.118539	GNAS	3
5.17907e-06	-0.173972	SVIP	3
5.25408e-06	-0.132821	PARP10	3
5.25607e-06	0.166171	EEA1	3
5.26399e-06	0.150009	FAM102A	3
5.5859e-06	-0.0994161	ENTPD3	3
5.60208e-06	0.10314	TNFRSF11A	3
5.8282e-06	-0.166517	GNB5	3
5.88688e-06	-0.108111	REEP6	3
5.92172e-06	-0.138583	ZBTB16	3
5.9722e-06	0.16235	TACC1	3
6.18107e-06	-0.111423	MYCBP	3
6.20767e-06	-0.147417	HIBCH	3
6.21408e-06	0.15803	2021-03-03	3
6.28237e-06	-0.0882102	ZNF563	3
6.31714e-06	0.0921519	NPC1	3
6.32783e-06	-0.103748	C14orf79	3
6.32879e-06	0.179452	IFT57	3
6.33308e-06	0.2176	ARHGAP5	3
6.3815e-06	0.124312	TRAF3	3
6.49928e-06	0.119602	OTUD4	3
6.52985e-06	-0.0908797	PAK7	3
6.55018e-06	0.174682	DHRS3	3
6.70503e-06	-0.352547	CRP	3
6.7951e-06	0.071628	CLCN6	3
6.81143e-06	0.0790538	SNX8	3
6.81868e-06	0.165804	DAD1	3
6.84839e-06	0.0319511	AKAP12	3
6.86409e-06	0.129484	RC3H2	3
6.87642e-06	0.108696	PPP1R12C	3
6.97566e-06	-0.112152	ANKMY2	3
6.99973e-06	-0.101559	RPL24	3
7.01242e-06	0.0668225	FOXK1	3
7.01564e-06	-0.182388	FOXO3	3
7.10051e-06	0.156037	RAB1A	3
7.18875e-06	0.151096	NIFK	3
7.20013e-06	-0.239429	HSP90AB1	3
7.27424e-06	0.146493	CEACAM7	3
7.31027e-06	0.118157	FNIP1	3
7.32395e-06	0.165886	BAX	3
7.45876e-06	0.104162	PSEN1	3
7.50191e-06	-0.100788	CMBL	3
7.56783e-06	0.190672	DAAM1	3
7.61126e-06	0.111762	HSPA13	3
7.71272e-06	0.186488	TPBG	3
7.85404e-06	-0.166779	FRAT2	3
7.87832e-06	0.165151	FUT3	3
7.95959e-06	-0.143318	NBR1	3
8.02934e-06	-0.16766	MPHOSPH8	3
8.11213e-06	0.0779166	NLGN4Y	3
8.17155e-06	-0.162891	CCDC59	3
8.18901e-06	0.133322	CNN2	3
8.2125e-06	0.0776652	DOCK5	3
8.35697e-06	-0.131192	MOAP1	3
8.42582e-06	-0.134105	KANK1	3
8.49048e-06	0.0836372	KRT5	3
8.62288e-06	-0.139989	MCCC1	3
8.6403e-06	0.160583	ZNF706	3
8.74435e-06	0.178525	CFB	3
8.9089e-06	-0.15931	TMC4	3
8.94663e-06	0.0579876	MICAL2	3
9.08108e-06	0.14332	XIAP	3
9.15276e-06	-0.135688	AP2A2	3
9.1782e-06	0.125172	SRPK1	3
9.2062e-06	-0.0913305	SCGN	3
9.23556e-06	-0.147656	PTOV1	3
9.29242e-06	-0.155654	CHID1	3
9.32065e-06	0.0844825	SLC26A9	3
9.32671e-06	0.0957494	CD68	3
9.36273e-06	0.183232	RND1	3
9.39751e-06	-0.120859	GLRB	3
9.42578e-06	-0.191558	HIST1H4C	3
9.59562e-06	0.0621568	VNN1	3
9.5984e-06	0.139982	MT-ND2	3
9.61198e-06	-0.113415	TSPAN12	3
9.7111e-06	-0.145571	TCTEX1D2	3
9.73752e-06	-0.102279	RBMS3	3
9.75999e-06	-0.115733	FUNDC1	3
9.80303e-06	0.0667997	STK10	3
1.00566e-05	0.0717992	UTP20	3
1.01781e-05	0.145538	STK38L	3
1.02101e-05	0.0463236	VASH2	3
1.0383e-05	0.0507548	LRFN4	3
1.03992e-05	-0.150266	MRPL24	3
1.04213e-05	-0.0395431	DICER1-AS1	3
1.05963e-05	0.134329	MAP2	3
1.06146e-05	0.172358	CDK2AP2	3
1.06333e-05	-0.150348	DNAJC19	3
1.08984e-05	-0.0985426	DHRS11	3
1.09593e-05	0.0294699	PSG9	3
1.14326e-05	0.141772	ARPC3	3
1.14333e-05	-0.113069	TSGA10	3
1.15936e-05	-0.18572	GABARAPL1	3
1.16182e-05	-0.158475	FGGY	3
1.17e-05	-0.0761602	KCNG1	3
1.19488e-05	0.151174	ITGA6	3
1.19563e-05	0.141701	EIF2S2	3
1.20314e-05	0.0319164	RP11-359E10.1	3
1.21344e-05	0.155553	FBXW5	3
1.21716e-05	0.12925	HSD17B7	3
1.22902e-05	0.149057	SLC30A7	3
1.23704e-05	0.0382492	PTPRB	3
1.23966e-05	0.0366054	SLCO5A1	3
1.24126e-05	-0.330324	SOCS3	3
1.24195e-05	-0.106422	PATZ1	3
1.24424e-05	0.0727328	ABCA3	3
1.2523e-05	-0.170546	RP11-588G21.2	3
1.28297e-05	0.109412	NAB1	3
1.28923e-05	0.0355151	BBS7	3
1.28965e-05	0.132111	TIMM17A	3
1.29693e-05	0.152192	STXBP2	3
1.30915e-05	0.049591	PLEKHO1	3
1.30937e-05	-0.144191	SSPN	3
1.31134e-05	-0.172063	SMARCA1	3
1.31425e-05	-0.162327	RNF130	3
1.3276e-05	0.0424788	PSORS1C1	3
1.34217e-05	-0.124091	IFT74	3
1.3507e-05	-0.0903922	EIF2D	3
1.3639e-05	0.120107	HIATL1	3
1.36652e-05	0.123549	RPS6KA1	3
1.38595e-05	0.146148	SMURF2	3
1.38711e-05	-0.0902629	SCAMP1	3
1.38983e-05	-0.132421	RPA2	3
1.39001e-05	0.0424691	CTHRC1	3
1.40538e-05	0.117721	GOLT1B	3
1.41254e-05	0.0561152	ARHGAP23	3
1.41466e-05	-0.146208	CDO1	3
1.43369e-05	-0.167143	PCBP2	3
1.45451e-05	0.089	NACC2	3
1.45478e-05	0.0705181	PPRC1	3
1.4555e-05	-0.129045	BRD8	3
1.45632e-05	-0.167349	RAP1GAP	3
1.46632e-05	-0.139092	USF2	3
1.46767e-05	-0.150161	COA1	3
1.47517e-05	-0.14949	PQLC3	3
1.47628e-05	-0.140328	RP11-532F12.5	3
1.48321e-05	0.157535	TSPAN14	3
1.48933e-05	-0.10995	PLSCR4	3
1.49197e-05	0.094746	MAP1B	3
1.49617e-05	0.158011	MAPKAPK2	3
1.50065e-05	-0.0906461	TMEM25	3
1.54418e-05	0.0632838	DENND4A	3
1.54695e-05	-0.0395488	PTCD2	3
1.55561e-05	0.109051	C15orf48	3
1.55823e-05	0.17059	ALDH3A2	3
1.57037e-05	-0.178542	NUFIP2	3
1.59535e-05	-0.159008	IRF2BPL	3
1.60052e-05	0.0469341	CARD11	3
1.6009e-05	0.0861079	PPP1R12B	3
1.61489e-05	0.145446	FAM49B	3
1.62392e-05	-0.32067	H1F0	3
1.65428e-05	0.0439594	SOX11	3
1.65871e-05	-0.0921829	HSD11B1L	3
1.66925e-05	-0.152975	HSD17B4	3
1.67221e-05	-0.167927	GLRX5	3
1.67721e-05	0.0360866	DAPP1	3
1.68258e-05	-0.102446	ABTB1	3
1.70408e-05	0.175395	DBI	3
1.70666e-05	0.126055	PTPRH	3
1.71042e-05	-0.134606	RPP25L	3
1.752e-05	0.167365	TM9SF3	3
1.78311e-05	-0.097287	AUH	3
1.80295e-05	0.174082	MCFD2	3
1.81053e-05	-0.159773	GATAD1	3
1.81152e-05	-0.121561	DYNC2LI1	3
1.81708e-05	-0.13691	NUDCD2	3
1.83489e-05	0.185902	NOV	3
1.85239e-05	0.114652	MFSD6	3
1.86121e-05	-0.170195	GCA	3
1.86328e-05	0.0312682	TTLL4	3
1.86678e-05	-0.213327	GATA6	3
1.89675e-05	0.116169	MYO1D	3
1.89925e-05	-0.16574	UTRN	3
1.90716e-05	0.146021	CERS6	3
[truncated: 12,521 more rows]

## Sheet: DE_genes_TP-vs-ductal
p_val	avg_logFC	gene_name
4.24012e-173	0.479363	NKX6-1
1.82046e-105	0.378215	PDX1
2.51818e-18	0.0512129	SOX9
1.87219e-08	0.0244811	CPEB4
8.10878e-07	0.00247292	RPL7L1
1.52496e-06	0.0356418	ECHS1
2.09863e-06	0.00951479	VWA9
3.64016e-06	0.022324	PPP1CC
4.72515e-06	0.0717633	LCMT1
6.78993e-06	0.0600343	ZNF330
6.91901e-06	-0.0426299	DUSP5
8.00585e-06	0.0241031	CD99L2
8.96771e-06	0.0312046	PELI2
1.15659e-05	-0.0447546	NPC2
1.21325e-05	-0.036843	NDUFB8.1
1.22918e-05	-0.0606582	NOL7
1.25757e-05	0.0385076	ANKRD42
1.32636e-05	-0.188708	CD47
1.36756e-05	0.0574355	SMAD1
1.47663e-05	-0.00232216	ORAI1
1.55484e-05	-0.153541	TINAGL1
1.67265e-05	0.0270118	ITFG3
1.83758e-05	-0.0130428	NDUFB9
1.88261e-05	0.0459931	PDE7A
2.01744e-05	0.0516945	ECI2
2.71142e-05	0.031941	SBNO1
3.04204e-05	-0.0328767	LAMTOR1
3.15359e-05	-0.0206344	GAK
3.21448e-05	0.0140714	PPTC7
3.27141e-05	-0.0300753	MRPL54
3.42165e-05	0.0638095	MRPL34
4.09651e-05	0.0501691	TTC8
4.40463e-05	0.00347733	RNF7
4.50103e-05	-0.0646563	HMGA1
4.54223e-05	0.000894375	GLTP
4.68115e-05	0.0139769	TMEM41B
4.91813e-05	-0.0234438	TAF1D
5.03937e-05	0.110779	TXNIP
5.12149e-05	0.0549436	MRPS21
5.41058e-05	-0.00231946	NAA50
5.6047e-05	-0.00485401	NDUFA10
5.62036e-05	-0.0419945	RHPN2
5.72513e-05	-0.00448006	CTNNBIP1
5.75132e-05	0.0284584	DGCR6L
6.16033e-05	-0.0454273	AMFR
6.36234e-05	-0.0397116	USF2
6.43024e-05	-0.0345603	YIPF4
6.57872e-05	0.00499384	XPO1
6.95999e-05	-0.0124397	PXMP2
7.21144e-05	0.0840485	CHCHD1
7.24335e-05	-0.0728393	SPTSSA
7.50294e-05	0.0833174	NDUFB5
7.79851e-05	0.0615395	C3orf33
7.92847e-05	0.00291828	GPATCH2L
7.93688e-05	-0.104554	PRSS8
8.28563e-05	0.000549543	CAMLG
8.54292e-05	0.0643173	PXK
8.85263e-05	-0.0202345	TIMM23
9.24334e-05	0.0352859	CDO1
9.65716e-05	-0.293067	KRT19
9.78931e-05	-0.00551399	AKAP8L
9.87525e-05	0.044051	ITIH5
0.000100777	-0.0426536	RNF181
0.000102732	0.0411866	SCRN2
0.000103164	-0.0294968	PDCD6
0.000107853	0.0634108	TFDP2
0.000114174	0.0257069	THEM6
0.000117696	-0.0458281	HNRNPF
0.000117857	-0.0921036	DDR1
0.000117984	0.0656705	MPP1
0.000118795	-0.0879124	VIMP
0.000125823	0.019773	RAB5A
0.000131472	-0.036195	PTPMT1
0.00014157	0.0396517	NUDT14
0.000141716	0.0299178	HEATR5B
0.000145411	-0.0728699	ITGAV
0.000145597	-0.0606889	MRPL42
0.000149159	0.0270033	SETD5
0.000152418	-0.0378895	PSMB1
0.00015645	-0.0517788	LSM12
0.000160591	0.109788	C6orf48
0.00016136	0.0874287	MEIS1
0.000166219	0.0931087	PDCD4
0.000169095	0.0187656	SMAP1
0.000169895	0.055027	CCDC85B
0.000178577	-0.0320532	PPIH
0.000183184	0.0475116	POLR2G
0.000188378	0.0269239	DYM
0.00019146	-0.0807645	JUP
0.000193382	-0.00483881	PSIP1
0.000199574	0.0463214	AL592284.1
0.000201267	-0.066255	AKAP13
0.000201693	0.014087	STK16
0.000207934	0.0222749	ITGA6
0.000209145	-0.0980634	PBRM1
0.000210139	0.0193307	PIH1D1
0.000210306	-0.109196	PDZK1IP1
0.000213072	0.0182378	UBE2N
0.000213841	0.0451251	CYHR1
0.000214076	-0.0747977	PTTG1IP
0.000216966	-0.0182641	GDI2
0.000217276	0.0290837	FNIP2
0.000217892	0.0809679	ATP5G2
0.00022082	0.00772967	TRIP12
0.000221527	0.0454215	ALDH7A1
0.000230025	0.0316034	VPS37D
0.000230381	-0.0264653	METTL9
0.00023716	0.0298356	DDHD1
0.000238516	-0.0172184	NDUFA2
0.000245959	0.0260119	SF3A2
0.000246156	0.00532819	OGDH
0.000246244	0.0135932	CENPN
0.000249587	0.00874802	DDX1
0.000249806	0.0410518	ACN9
0.000253397	0.123144	FOSB
0.000255041	0.00542996	AK1
0.000257188	0.0612945	PHGDH
0.000258632	-0.0559433	SRI
0.000260193	-0.0123861	MCM3
0.000260987	-0.0160757	IK
0.000274009	0.0302918	C19orf53
0.000276917	0.037393	PRPF3
0.000277239	0.0658458	VTI1B
0.000282585	-0.0810569	BAIAP2L1
0.000286207	-0.0919755	MVD
0.000288455	0.013647	NCOA4
0.000293555	0.00779143	RBFOX2
0.000305478	-0.0240322	FURIN
0.000309129	-0.0803129	PRPF4B
0.000311829	-0.0249033	CAPZA2
0.000312207	-0.0364247	PRKCA
0.000316536	-0.0270144	IVNS1ABP
0.000316964	-0.0517163	JKAMP
0.000317846	-0.0113667	COQ4
0.000328603	-0.0401609	DNAJC19
0.000335482	-0.00111381	FNBP1L
0.000340955	0.0880111	FOPNL
0.000346343	-0.0565503	CERS2
0.00034923	0.0522011	PHLDB1
0.000354004	0.00853004	ZFYVE19
0.000354949	0.0398261	PRR15L
0.000360611	-0.0951009	SLC39A1
0.000368654	0.0407028	IFI27L1
0.000376066	0.0553972	IMP3
0.000383712	0.0566934	PCYOX1
0.000384288	0.101832	METRN
0.00038451	0.0326833	DUSP8
0.000386346	-0.0236813	PDHA1
0.000387245	0.0830165	CIRBP
0.000387803	-0.060764	KLF13
0.000391654	-0.0189348	GPBP1
0.000394265	-0.15195	ITGB1
0.000404225	0.0770607	ELMSAN1
0.000408173	0.0527733	LEPROT
0.000412191	0.0154899	HNRNPH2
0.000417777	-0.0229626	SMARCC2
0.00041803	0.0222492	PDLIM2
0.000420992	-0.00360358	SH3BP2
0.00042277	-0.0160692	NDUFA6
0.00042411	-0.0386227	MED21
0.000424365	-0.145762	LDLR
0.000427907	0.0419061	GABRB3
0.000430401	0.0078064	THUMPD2
0.00044023	0.015503	LAGE3
0.000441065	0.0205409	MTAP
0.000442128	0.0338679	PYCR2
0.000445253	-0.0245159	CDV3
0.000452732	-0.0448321	WDR83
0.000452919	-0.07069	TYK2
0.000453597	0.0691955	MIA3
0.000457136	0.0111672	C21orf59
0.000457806	-0.0200307	FXYD5
0.00045954	0.0301179	C20orf196
0.00046523	0.0378562	ZBED5
0.000468001	0.03399	RAB20
0.000484078	0.0180174	MAGED1
0.000492736	0.0139668	MPG
0.000494886	-0.034695	PPA1
0.000500433	0.0269122	EFCAB4A
0.000506462	0.138971	BTG2
0.000507969	-0.140353	SQLE
0.000511706	-0.0432116	LAD1
0.000521374	-0.0447532	LLGL2
0.000530025	-0.183797	CLIC1
0.000530713	0.0214372	DBF4B
0.000532698	0.0468221	VPS28
0.000543422	-0.0920025	MT-ND6
0.000553901	0.00965646	CTC-487M23.5
0.000560832	0.0389806	CPSF3L
0.000567086	0.0405557	DCUN1D5
0.000567989	0.0118677	RP11-511B23.1
0.0005684	0.0403356	PEX11G
0.000571249	0.028479	F10
0.000571481	-0.00627102	RAB21
0.000572663	-0.105761	CAP1
0.000582961	-0.00643015	TMX4
0.000585973	0.0139077	C1orf122
0.000588785	0.0366937	FAM46A
0.000589114	0.0131858	BACE2
0.00058939	0.0351718	MED11
0.000592644	0.0945581	RBP1
0.000593572	0.0246998	GUCY1A3
0.000597519	0.00704844	CTBS
0.000608632	0.00616639	SLC7A8
0.000626576	0.0180383	SH2B1
0.00062683	0.0216835	CPT1B
0.000628719	0.00575843	ENOPH1
0.000628741	0.0253215	C16orf46
0.000632092	0.0258173	EIF4E2
0.000634062	0.0246525	TRAM2
0.000635008	-0.00619579	RGS14
0.000636048	-0.0562917	PSMF1
0.000639313	-0.0661986	U2AF1
0.000640529	0.0236322	ANGPT1
0.000642378	0.123612	AQP1
0.000644209	0.0192627	RP11-2B6.2
0.000652338	0.0122919	MFSD4
0.000656478	-0.0621516	PNPLA2
0.000666745	0.0306403	AIP
0.00066778	0.0452432	TPST1
0.000668862	0.0291912	PSME3
0.000672044	0.0229695	CHPT1
0.000673827	-0.00242516	PIAS1
0.000697087	-0.0744671	CRB3
0.000699718	0.0431365	LRIG1
0.000703443	0.00635154	RITA1
0.000705282	0.0112222	CNDP2
0.000710557	-0.0708711	TJP2
0.000725044	-0.094374	VASP
0.000725117	-0.262287	IL8
0.000731378	-0.0855868	PTPRF
0.000732913	0.0424065	FMO5
0.000735024	0.0080616	NCOA5
0.000735154	-0.0334635	FAM193A
0.000735564	-0.00627037	FAM103A1
0.000737812	0.0761237	PEBP1
0.000739426	0.0650407	LYRM5
0.000746521	-0.134669	NCEH1
0.000747286	-0.0814761	SMAD3
0.0007487	-0.00399257	GIPC2
0.000749235	-0.0883733	DNAJC3
0.000752555	0.0107516	GMPPA
0.00075614	0.025972	CD320
0.00075884	-0.0953049	SRCAP
0.000765639	-0.0241339	C4BPA
0.000767794	-0.0224275	ATOX1
0.000771604	0.0255395	NTPCR
0.000771816	-0.0420148	CHID1
0.000774016	-0.109717	UBE2Z
0.000778069	0.0504871	RGMA
0.000779789	0.022527	KATNBL1
0.000785109	0.061751	ZMYND8
0.000786797	-0.0850217	MACC1
0.000791019	-0.0384422	RPL36A
0.000800509	0.0314669	CCDC84
0.000801068	-0.223193	KRT23
0.000804197	-0.0377581	XPNPEP1
0.000807513	0.0241853	RFC5
0.000812421	0.0835859	METTL7A
0.000816862	-0.0401619	DNAJC15
0.000818614	-0.314755	KRT7
0.00081947	-0.0142963	DDX46
0.000824012	-0.0331516	PRPF39
0.000843467	0.0518751	C9orf41
0.000848416	-0.021088	SETD2
0.000848901	0.017575	MOCS2
0.000860271	0.0230507	RHOG
0.000862391	-0.051185	RAN
0.000864321	0.0252643	C11orf74
0.000874411	-0.0526512	C19orf24
0.00088152	0.0217757	SDHA
0.000885085	-0.0365579	B3GAT3
0.000887579	-0.0125908	CRK
0.000889062	-0.0718681	ACOT9
0.000891962	-0.0350817	PPIG
0.000900674	0.0485186	FOXA2
0.000906543	0.070768	SF3A3
0.000914109	0.00594873	DNPEP
0.000920209	0.0298944	RP11-22N19.2
0.00092485	-0.0313046	PRPSAP2
0.000930674	-0.0718151	RASEF
0.00094269	0.0040315	EIF3B
0.000945634	0.0145427	PIK3R1
0.000950575	-0.0127002	PPAN
0.000965515	-0.028377	RRAS
0.000966111	0.0545035	DRAM2
0.000972521	0.00299479	PHACTR4
0.000980717	-0.0300227	ARPC2
0.000996087	0.0112144	COMMD3
0.000997667	-0.0846866	BCL3
0.00100383	0.0326488	CSRNP3
0.00101439	-0.0182213	PPP2R4
0.00101564	-0.103595	PAWR
0.00101712	-0.128788	CDH1
0.00101986	-0.0558908	MRTO4
0.00103383	0.0148679	HBP1
0.0010355	0.0149088	IFFO1
0.00104688	-0.0127819	SECISBP2L
0.00104712	-0.164112	TNFRSF12A
0.00105107	0.0952184	HMGN2
0.00105235	0.0371155	CTD-2336O2.1
0.00105241	0.0211356	RP11-538P18.2
0.0010557	-0.0126866	ELOVL1
0.00105586	-0.026821	SYVN1
0.00105609	0.0540155	TRO
0.00105869	0.0477851	TBC1D24
0.00107391	0.00903082	SLC25A27
0.00107452	-0.0115747	PCM1
0.00108547	0.0390126	ARRB1
0.00109092	-0.0571922	LGALS4
0.00109227	0.0477991	NREP
0.00109297	-0.0452453	CANX
0.0010992	-0.0304454	BAX
0.00110205	0.0248954	STX17
0.00112095	0.0208618	ZCCHC17
0.00112133	-0.0772131	FASN
0.00112288	0.020567	RNF38
0.00112441	-0.00447238	TUG1
0.00113289	-0.000756307	NFIX
0.00113475	0.0558032	NCBP2-AS2
0.00114529	-0.000493809	DYNC2LI1
0.00115213	0.016846	SNHG18
0.0011546	0.0405466	NBR1
0.00115561	0.0541467	APITD1
0.00116157	0.01074	RCC2
0.00116169	-0.041591	SLC35A4
0.00117387	0.0197208	SH3BGRL
0.0011789	-0.0360819	CFB
0.00117942	0.0133099	ATP6V1E1
0.00118122	-0.06669	DERL2
0.00118939	-0.0427895	CDKN2AIP
0.00120904	-0.005187	NXF1
0.00121135	0.0527725	SLC39A13
0.00122506	-0.012999	APIP
0.00122839	0.0890571	ISCA1
0.00123014	-0.039795	PPP2CA
0.00123282	0.0128843	C9orf16
0.00123469	-0.0702538	HSD17B12
0.00124217	0.0179121	TEKT2
0.00124268	-0.0431264	TMEM30A
0.00125145	-0.0223128	NUDT9
0.00125269	0.0503482	SCML1
0.00125335	0.011635	SOX13
0.00126593	0.0468913	CDK5RAP2
0.00127463	0.0450292	COPS6
0.00128369	0.027718	DNAJB2
0.00128711	-0.0187611	FGFR2
0.00128729	-0.0441737	ETV6
0.00131119	0.0626124	INTS10
0.00131121	-0.0606234	MET
0.00131319	-0.0686684	SMS
0.00132727	-0.0101288	MRPL11
0.00133259	-0.0115253	GPS1
0.00134477	-0.0301529	HMOX2
0.00134582	0.0682061	MOAP1
0.00134829	0.0531682	WDR83OS
0.00135112	0.0334022	ZCCHC11
0.00135652	-0.0193121	PARD6A
0.00136918	0.0340571	CHST9
0.00137712	0.0203236	PLEKHF1
0.00139459	0.0339657	MRPL19
0.00139658	0.031776	PEX2
0.0013972	-0.0432257	MCUR1
0.00140065	-0.000956054	HADH
0.00142188	0.00983449	KRT10
0.00142412	0.0202143	ACADS
0.00142545	0.0327981	RTCA
0.00142872	0.0285254	DHRS4L2
0.00143446	0.0236573	ZNF670
0.00145478	-0.0454018	TC2N
0.00146298	0.0187035	SLX4IP
0.00147267	0.000340136	RNMTL1
0.00147502	0.0503024	MGST2
0.00147707	-0.0213764	DKC1
0.00149201	-0.0277152	RPA1
0.00150572	0.0381418	TIAL1
0.00151701	-0.038443	ENO1
0.00151901	0.0242026	SLC20A2
0.00151942	-0.0313698	MAP4
0.00152311	-0.0300163	CREB3
0.00152491	0.0239415	HDAC1
0.00152594	-0.0022422	WNT11
0.00152983	-0.0877491	MYO10
0.00153008	0.0199869	ZNF585B
0.00154183	-0.0365489	SURF1
0.00154651	-0.0142268	ZNF664
0.00154864	0.0252161	CACHD1
0.00155217	-0.0215169	ZFHX3
0.00155534	-0.00256061	ELMOD2
0.0015702	0.0282832	DGCR14
0.00157573	-0.0493307	PARD3
0.00157759	-0.0311524	IFNAR2
0.00158077	-0.00352031	PRPSAP1
0.00158588	-0.0743448	MMP14
0.0015907	-0.0381479	PPP2CB
0.00161182	-0.0764675	CCDC64B
0.00162333	0.0198078	ZNF396
0.00162716	0.0260348	MANBAL
0.00163627	0.03236	PRKAR2B
0.00164464	-0.0124141	TXNDC17
0.00164562	-0.00608926	RAB11A
0.00165117	-0.0181479	WIPF2
0.00165743	0.00123832	PA2G4
0.00166669	-0.0113495	RSL24D1
0.00168365	-0.0287712	POLE4
0.00168871	-0.0561556	TRIOBP
0.0016935	-0.142655	LAMC2
0.00169742	0.0456137	SHMT1
0.00172071	-0.033977	CS
0.00172957	0.103157	FOS
0.0017329	0.00995013	RP5-1096D14.6
0.00173775	-0.00954652	KLHL42
0.00174097	0.0171126	PIGT
0.00174405	0.0122126	GRHL1
0.00175628	-0.0547771	RP11-553L6.5
0.00176197	-0.175868	MYH9
0.00177454	0.0851347	CALM1
0.00177952	0.0349276	EFEMP2
0.0017818	0.0808706	PDIA5
0.00181582	0.0381093	GSR
0.00182849	0.0471029	SCP2
0.00183961	0.00281608	RBM7
0.00184065	0.0162945	BTAF1
0.00185021	-0.0579311	NIFK
0.00187179	0.0282142	GMDS
0.00187381	0.0155618	EIF2S3
0.00187514	0.00168802	TOR3A
0.00188051	-0.00784073	PIGM
0.00189694	0.0613715	RNPEP
0.00191298	0.0230488	PRR7
0.00191586	0.058319	PWWP2B
0.00191864	0.0175409	RNF43
0.00192288	0.117027	IER2
0.00193723	-0.0695042	CEBPG
0.00194396	0.0667056	C5orf30
0.00197601	0.0204462	KDELR3
0.00198831	-0.0621289	TAP1
0.00199002	-0.0101684	ZNF688
0.00199375	0.00177191	TNFSF12
0.00199843	0.0235201	PPM1K
0.0020108	-0.149866	CLDN7
0.00201654	-0.0288498	NDUFV2
0.00202132	0.00842454	P2RX1
0.00202413	0.020981	KAT2B
0.00202862	-0.0078652	GNPTG
0.00203178	0.0283028	TMEM154
0.00203567	0.0288498	FTSJ2
0.00203763	-0.04949	COMMD9
0.00203941	-0.00381372	FLJ27365
0.00204268	-0.112354	CXCL16
0.00204794	-0.0782551	ATP13A3
0.00205045	0.0179054	BBS2
0.00205794	0.0199605	CEBPB
0.00206475	0.0220459	C7orf50
0.00206873	0.0569015	HMGN3
0.0020695	-0.0211703	LSG1
0.0020763	0.0512682	HEBP1
0.00207789	0.0521311	CHD8
0.00208116	-0.0748353	MMD
0.00208152	-0.0790316	CKAP4
0.00208301	-0.013585	DLG1
0.00208731	-0.0875965	PDCD5
0.00209885	0.0212382	MAP2
0.00210221	0.0134695	KIAA0100
0.00212653	0.0374384	TRAM1L1
0.00213293	-0.08657	RRP15
0.00214028	-0.0645964	NRAS
0.00214241	0.0291237	OSBPL9
0.00214266	0.0208175	TIA1
0.00214297	0.0137456	ALDH1L1
0.00214577	-0.00958235	CCM2
0.00214604	0.0610955	P4HTM
0.00214766	0.0352294	KCTD20
0.00215663	-0.159768	PLAUR
0.00215699	0.00820611	LMO2
0.00217241	-0.07182	PPL
0.00218339	-0.0754116	GGNBP2
0.00218794	0.0277904	NIPSNAP1
0.00219208	0.0490503	EHMT2
0.0021978	-0.0246932	COX14
0.00220166	-0.0550296	NGDN
0.0022159	-0.039675	RP11-349A22.5
0.00222975	-0.175072	TACSTD2
0.00223479	0.0242824	AFF1
0.00224332	0.0589841	TCEA1
0.0022492	0.0405971	RNF167
0.00225242	-0.0439096	PROSC
0.00225675	0.00668677	TMEM251
0.00225904	-0.0120544	METTL14
0.00226621	0.0160762	CDKN2AIPNL
0.0022693	-0.0422823	PSMC6
0.00226983	0.0511926	POLK
0.00227249	0.00437606	UBE2W
0.00228535	-0.112763	RAP2B
0.0022943	0.00646741	MANSC1
0.00230087	-0.0391069	TXNL1
0.00230321	0.0274312	C3orf83
0.0023088	-0.0444238	CKLF
0.00230965	0.00646597	DNASE2
0.00231243	0.0430085	YIPF5
0.00231917	-0.0262162	DDX24
0.00233578	0.040776	ST3GAL1
0.00234936	-0.0363914	SNRPG
0.00235419	0.0152307	TRIM5
0.00235579	0.0527865	RP11-588G21.2
0.00238089	-0.00414737	UBTD1
0.00238932	0.0291802	ZNF775
0.00239795	0.0129727	RBM27
0.00240413	0.0778989	ZC3H12A
0.00241297	0.0140155	STK19
0.00243915	0.0411081	PCNP
0.00244753	-0.0229228	TMEM205
0.00245888	-0.00847369	LINC00969
0.00246012	-0.093034	ITGB8
0.0024658	0.0154572	RRP7A
0.00246622	0.00114095	SSR2
0.00246838	0.111247	ATF3
0.0024791	-0.0155704	STAP2
0.00248328	0.000345673	RP11-96D1.11
0.00251039	-0.0152849	FXR1
0.0025104	0.0201609	NDUFAF7
0.00251655	0.0164822	XPA
0.00252248	-0.0522965	MAP7D1
0.00252428	-0.00747432	SMARCC1
0.00252851	0.0174012	GLTSCR1L
0.00253667	-0.0112507	BTBD10
0.00254212	-0.113109	RRBP1
0.00256965	0.00793485	NMNAT3
0.00257922	-0.107284	TNFSF10
0.00259515	-0.0488249	MFSD1
0.00261744	-0.0278086	MYCBP2
0.00263675	-0.0249278	SNRPA1
0.00263965	-0.010728	SENP5
0.00264235	-0.00140769	TUFM
0.00264614	-0.0964716	TXN
0.00265063	0.0317884	RP11-1094M14.11
0.00266079	-0.0149752	CHTF8
0.00266186	-0.00244795	DCAF7
0.00267293	-0.0602874	RTN4
0.00267646	-0.055634	TMEM8A
0.00268278	-0.0225989	SSSCA1
0.00269578	-0.0565014	EIF3K
0.00270215	0.148709	KLF2
0.00273579	0.0192023	WAC-AS1
0.00273599	0.0176727	VCPKMT
0.00273872	-0.0195334	PGP
0.00273954	-0.0146919	RABIF
0.00274718	0.0461999	EPHX2
0.0027477	0.0356967	NFATC2
0.00275617	0.0106335	CSNK1G1
0.002762	0.031965	PRKRIR
0.00277589	-0.0507273	ANXA11
0.00277606	0.0748243	IRF2BPL
0.00278023	-0.0179906	AP2S1
0.00279331	-0.0324404	TIMM9
0.00281507	0.00190111	KIF12
0.00282123	0.0143382	SERTAD1
0.00282511	0.0487698	HAND2
0.00283533	0.0229652	ZNF302
0.002838	0.0356755	LSM10
0.00284836	-0.0208305	KIAA0947
0.00285675	-0.0185694	NFX1
0.00286666	-0.0924818	BAALC
0.00286902	0.0171077	ELOF1
0.00287479	0.0366164	LINC00511
0.00287926	0.0203446	NBN
0.00288712	0.0673767	FBXO21
0.00288965	0.0873744	JUN
0.00294078	-0.00748574	SLC36A1
0.00294744	0.0909409	PNISR
0.00295576	-0.0186644	ATXN1L
0.00296076	0.0744851	ZNF652
0.00296378	0.0280929	DUS4L
0.00296928	-0.0786618	TUBA1C
0.00297497	-0.00814433	AKT2
0.00299745	-0.0131294	KIAA1549L
0.00300989	-0.00238198	CBR1
0.00301642	-0.033268	TVP23B
0.00303142	0.0551742	RFC1
0.0030477	0.00575274	ALG2
0.00306816	0.00326245	PPP2R3C
0.00307384	-0.0586368	ANKRD12
0.00307704	0.0022237	ELAC1
0.00308006	-0.0657267	RCC1
0.00308129	0.0169051	C14orf79
0.00308236	0.00968472	GRAMD1A
0.00308331	0.056591	HIST1H2BD
0.00308778	0.0283702	ARL5A
0.00312748	-0.0268102	ITPRIPL2
0.0031477	0.0225937	SCYL3
0.00315455	0.0208386	ANKRD18B
0.00315859	-0.124025	FLNA
0.0031698	-0.0441123	TBCB
0.0031732	-0.00757519	FBXW7
0.00318749	-0.0271283	STT3B
0.00318784	-0.0144443	TRRAP
0.00320441	0.00988974	SCARB1
0.00322235	0.0017036	ETV3
0.00323155	-0.0122305	RNASEH2C
0.00323248	0.00131442	SLC15A4
0.00325879	-0.0110901	C11orf73
0.0032606	-0.0191039	PSMA7
0.00326146	-0.0513531	ENSA
0.00327836	-0.0136034	TIMM17B
0.00328367	0.0329154	FDX1
0.00328415	0.0459199	BTN3A2
0.00328712	0.0334475	PSMD13
0.00328831	-0.0742659	MT-ND1
0.00331036	0.0363412	JMY
0.00334016	0.0647962	QARS
0.00334931	0.044774	TPD52L1
0.00335885	-0.0269332	ZFPM1
0.00336412	-0.0172605	ASRGL1
0.00339069	-0.0767371	RBPMS
0.00339209	0.0147082	C1orf109
0.00341774	0.00201067	CCNY
0.00342244	0.012298	UBE3D
0.00342993	0.0537723	NBPF10
0.00343857	-0.0484271	SPEN
0.00344117	0.00855325	HLTF
0.0034445	-0.052577	NKAP
0.00344557	0.0204044	RRAGA
0.00345039	-0.0402061	ACTR3
0.0034582	-0.0446949	GON4L
0.00346582	0.0208874	CARM1
0.00347481	0.0316078	SETD9
0.00347974	0.041868	RXRB
0.00347984	0.0222778	SMAD2
0.00348439	0.0659935	CDX2
0.00350721	0.0208993	ZNF687
0.00350851	0.0395904	RB1
0.00351673	0.0030408	GTF2A1
0.00351934	0.0661371	KCNJ16
0.00352179	-0.0623901	BOK
0.00354018	-0.044952	UBE2D2
0.00354324	-0.0104217	KIFC3
0.00355469	-0.012522	CCT3
0.00356432	-0.0184035	UTP23
0.00357717	-0.0477354	TMEM214
0.00358242	0.0113614	VRK1
0.00362183	-0.020439	C1orf198
0.00363462	0.00703815	MON2
0.00366467	0.0108584	AC079602.1
0.003673	-0.0368082	ITCH
0.00369334	0.0415912	NFIA
0.0036945	0.0207541	IGFALS
0.00369866	0.0145391	MYOM2
0.00371847	-0.0231659	SEC16A
0.00372529	-0.105828	GADD45A
0.00373461	-0.00965349	SERINC3
0.0037357	-0.0049925	INS
0.00373577	0.0529742	VASN
0.0037607	-0.0574051	ATXN7
0.00376209	0.00995436	TMEM121
0.00376467	-0.0479586	GBA2
0.00376752	-0.00178859	MCOLN1
0.00377145	0.00883953	SRSF5
0.00378527	-0.00070286	MRPL40
0.0037986	0.0369023	G6PD
0.00380192	0.02333	ZNF19
0.00380231	0.0237561	SNIP1
0.00380378	-0.0281377	PTGES2
0.00380548	0.0357797	CCDC173
0.00382588	-0.0193471	SNAP47
0.00382935	-0.0346553	SLC38A2
0.00383559	-0.053226	CAPN2
0.00384558	0.0129764	BAD
0.00385136	-0.0668233	SVIL
0.00385482	-0.0163354	IFNAR1
0.00385825	-0.0119861	MBTPS1
0.00386479	0.0157794	POLR1A
0.00387457	-0.178856	TYMP
0.00387806	0.0486662	OAT
0.00388273	0.0712747	RHOB
0.003901	-0.0573168	CLIC4
0.00390217	0.0106293	SAMD9L
0.00391236	-0.0115939	HEXDC
0.00391452	0.0138066	TMX2
0.00391982	0.0844113	DNAJB4
0.00392165	0.0433146	CUL4A
0.00392782	0.00950007	RBM6
0.00394037	-0.0247361	EMC4
0.00394342	0.0142522	FAM195A
0.00394354	0.0247586	ZNF331
0.00394501	-0.0463654	TNFRSF10B
0.00394901	0.047975	NTRK2
0.00397613	-0.111468	RAB11FIP1
0.00397734	-0.0985468	CD59
0.00398239	0.00209483	MFSD6
0.00398604	-0.0590435	ZFAND5
0.00399882	0.0221232	TMED4
0.00400478	0.00913491	TMEM106B
0.00401056	-0.0607703	MZT1
0.00403052	0.0131159	ZNF404
0.00403377	0.0447356	ADD3
0.00403387	-0.11087	MSMO1
0.00403949	0.00934053	PDPK1
0.00405426	0.0380177	GSS
0.00406398	0.0112541	TJP3
0.0040641	-0.00682282	STRBP
0.00408171	0.0300551	ACTR3C
0.00409117	0.0854475	UBB
0.00409753	-0.0685573	GPR108
0.00410164	-0.0395903	SNRPB
0.00410373	0.0183	PHYH
0.00410448	-0.000645197	AGPS
0.0041305	0.045382	GBE1
0.00415266	-0.00588668	GUCD1
0.00415349	0.0106796	WDR3
0.00415714	-0.00532411	POU2F1
0.00416108	0.0118732	AC002480.3
0.00416254	0.0474205	ETFA
0.00416567	-0.0707988	PFKP
0.00419178	-0.00304957	PLD3
0.00420389	0.0399989	CDC42EP3
0.00421273	0.129944	CA4
0.00422255	-0.0064373	IREB2
0.00422444	-0.00578271	ABCC5
0.0042312	0.0229585	RP11-126K1.6
0.00424548	0.043419	ZHX3
0.00425315	0.00521811	SDC2
0.00425656	-0.0932408	HNRNPH1
0.00427146	-0.0386554	AGFG2
0.00428736	0.0467212	SRP9
0.00431183	0.0731718	MCL1
0.00431586	0.0600373	KLHDC2
0.0043399	-0.0218417	KIAA1191
0.00434113	0.00160224	PLEKHA7
0.0043463	-0.0191175	PPP1R12C
0.00436024	0.00205442	RFT1
0.00436777	0.02156	PGBD2
0.004377	0.0228923	MYH10
0.00437842	-0.0764793	SHB
0.00438098	-0.00706368	SMG6
0.00438607	0.00715032	NHSL1
0.00439576	-0.0457648	CASP10
0.00439909	-0.249886	TFPI2
0.00443722	-0.0732204	RNF149
0.00445466	-0.0100263	TMEM125
0.00445872	0.026386	LIAS
0.00452229	-0.145603	LGALS3
0.00454826	0.07613	ALDH1A1
0.00456809	-0.0155821	GALNT3
0.00458273	-0.0871843	ACAT2
0.00459344	-0.0340051	MPP5
0.00459684	-0.043288	ADRM1
0.00460084	-0.107824	EMP3
0.00461112	0.0447019	ANAPC15
0.0046118	0.106477	RGS3
0.00464295	0.0181446	ZSCAN9
0.00464639	-0.0316289	ZMAT3
0.00465285	0.0170828	RP11-134L10.1
0.00469018	0.031881	TSPAN13
0.0046924	0.0116714	NABP2
0.00470666	0.0424929	PPM1B
0.00472016	-0.00719272	IFT43
0.00472093	0.00942231	RNASEL
0.0047246	0.0606835	TAF3
0.00474109	-0.052939	CHMP4B
0.00474645	0.0533654	CTTNBP2
0.00475466	-0.0114301	SLC41A2
0.00477045	0.00803671	RAP1A
0.00478128	0.0432141	NUCB2
0.00478509	0.0601728	SLC25A6
0.00478849	0.0222159	SAR1B
0.00479612	0.0297077	SART3
0.00480917	0.00640876	NUP62
0.00482565	0.0398217	USP33
0.0048258	0.00948978	DDX3X
0.00483215	0.048282	ABCF3
0.00483985	0.0123334	RP11-160O5.1
0.00484252	0.0375763	PHF12
0.00485261	-0.0547126	CYTH2
0.00485678	0.0520892	FAM45A
0.00487846	0.090748	CBX5
0.00488363	0.00884201	RAB11B
0.00488375	0.0280802	MKRN1
0.00490618	0.042044	FBXW4
0.00491014	-0.00368978	BRWD1
0.00491139	0.0116166	AZI2
0.00491226	-0.0613084	SIPA1L1
0.00491374	0.0353014	TTC1
0.0049255	-0.0126223	DPM1
0.00492635	0.0165417	MBNL1
0.00493584	0.0448877	MICU2
0.00495195	0.108615	ZFP36L2
0.00495784	0.0644322	CACUL1
0.00496102	-0.00161909	CXXC5
0.00496488	-0.0540498	CDK2AP1
0.00497567	0.0528543	ANKMY2
0.00498478	0.0378804	SETBP1
0.00498727	0.014047	SLC25A36
0.00499717	0.00523674	STAG2
0.00501136	0.120392	BCO2
0.00503318	0.0304994	FAM102A
0.00504713	0.0835983	CCDC59
0.00504722	0.0168601	FUT1
0.00505779	-0.00117727	IKBKG
0.00505985	-0.0411275	CABIN1
0.00506225	0.00925395	CREB1
0.00509754	-0.158211	TM4SF1
0.00510647	-0.0543287	POLDIP3
0.0051157	-0.0727261	RBMS1
0.0051185	-0.03918	GSPT1
0.00511951	0.00999442	SNTB1
0.00512312	0.0999796	PNRC1
0.00512439	0.0148732	CSPP1
0.00512826	0.0020884	TARS
0.00513431	-0.0690647	PLXNB2
0.00514129	-0.00103686	ECD
0.00516231	-0.0329302	SLC4A2
0.00516805	0.0534056	MRPS10
0.00516807	0.0400955	L3MBTL2
0.00516834	0.0267883	NDUFA11
0.00517779	0.0404675	USP8
0.00517806	-0.06609	MRPL39
0.0051854	-0.0930619	BACH1
0.00519859	-0.068225	SEC62
0.00520094	0.0329884	C10orf76
0.00523484	0.0446504	ANKRD46
0.00524534	-0.0765909	C9orf3
0.00526507	-0.0986694	TAPBP
0.00527109	0.0113323	RFXAP
0.00527583	0.00530897	ANKZF1
0.00528869	-0.0539978	ALG8
0.00528934	0.00195133	SZRD1
0.00530905	-0.0166426	PPP1R13B
0.00531675	0.0411585	SPIDR
0.00532094	-0.050615	PSMA3
0.00532786	0.0467856	RANGRF
0.00533415	-0.00441555	DNAJC16
0.00534164	0.00422503	TMEM41A
0.00534251	7.50628e-05	PCCA
0.00534747	0.0234277	PER3
0.00536332	0.00743582	PEMT
0.00543012	0.0354973	CREG1
0.00543677	0.00799451	UQCRC1
0.00544559	0.0227542	DEXI
0.00546145	0.0230511	SEMA4F
0.00546473	0.0205701	ENTPD3-AS1
0.005471	0.0243891	MDH1
0.00547884	-0.00348027	TAF12
0.00548127	-0.07469	ERO1L
0.00548982	-0.0100476	TMF1
0.00550734	-0.0472818	USMG5
0.0055134	0.00418713	VAMP4
0.00551798	-0.0164614	DBN1
0.00553052	-0.139544	C3
0.00553392	-0.0420384	FAM50A
0.00556006	0.0236239	NAAA
0.00556119	0.0618839	LRRC47
0.00560288	0.0492632	METTL16
0.00563383	-0.0556369	NEDD4L
0.00565004	-0.0478954	OPTN
0.00567071	0.0344879	BUB3
0.00569701	0.0252142	PTPLB
0.0056979	-0.018968	OSTM1
0.00572013	0.0300906	RBMS3
0.00572644	-0.0126379	UBE2M
0.00573813	-0.000615805	PAPD5
0.00573956	-0.0337413	TMOD3
0.00575837	0.00940105	AC005523.3
0.00576008	0.0236488	CTB-31O20.2
0.00576306	-0.00283354	GTPBP6
0.00577445	-0.0188014	NUDT22
0.0057847	0.00669071	IVD
0.0057923	0.0454336	BMP4
0.00579431	0.0314722	TNK1
0.00579645	0.0223484	PES1
0.00579812	-0.00897374	CASP6
0.00579997	0.0470312	CCDC30
0.00581674	0.0437903	SYAP1
0.00582907	-0.0828947	IFITM3
0.00583015	-0.00801507	MOB1A
0.0058405	0.145339	ID1
0.00584188	0.0123445	ZNF221
0.00584616	0.0238428	SRSF10
0.00584745	-0.0206553	ANKRD17
0.00585401	0.0482736	NDNL2
0.00586396	-0.01025	GLRX3
0.00586939	-0.0521493	GALK2
0.00587167	-0.00482428	WDR53
0.00587545	0.0189167	SSX2IP
0.00587583	0.0185954	FAM171B
0.00588138	0.00212986	PSMA5
0.00589835	-0.00508407	TMEM55B
0.00590286	0.0146771	TP53I13
0.00591618	0.0426355	SRRT
0.00592764	0.0396195	VWA5A
0.0059425	-0.061709	ARHGDIA
0.00595405	0.039715	RPUSD3
0.00599045	0.00292876	C5orf63
0.00599136	-0.00262275	SELT
0.00599531	-0.0894268	GPRC5B
0.00599755	0.0542565	GLI4
0.00601729	0.0289927	ABHD10
0.00603211	0.00479611	CYP39A1
0.00603893	0.0313873	LETMD1
0.0060467	0.0623574	UQCRB
0.00605997	0.0524676	ATP5C1
0.00606228	0.0155335	VPS36
0.00606264	0.0281413	C9orf72
0.00606312	0.0217726	EPB41L4A
0.00606635	-0.0422834	PSMA4
0.00607556	-0.00862228	HMGXB3
0.00607734	0.0582874	NDUFB10
0.00608805	-0.0353856	ARHGEF1
0.0060919	0.0292886	PIGN
0.00609403	0.0474272	CCDC146
0.00610923	-0.0226082	CAMTA1
0.00611305	0.00335007	NPLOC4
0.00612208	0.039556	ERP27
0.0061472	-0.0296858	GOLGA7
0.00615837	-0.100127	TOP1
0.00616247	0.0101904	KXD1
0.00616804	0.0188087	RERE
0.00616817	-0.00541824	NET1
0.00617733	0.0200785	LGALS8
0.00618605	0.00110367	RGN
0.00619494	0.0763706	FOXO3
0.00619794	0.029854	FAM46C
0.00624215	-0.0298472	CASP4
0.00625178	0.0250149	C6
0.00626862	-0.00971987	NDUFS7
0.00627069	-0.00463852	SMC1A
0.00628927	-0.0631962	PLEKHA1
0.0062897	-0.0225276	GPR37
0.00631748	-0.0395612	SUPT16H
0.00631952	0.0181742	RBM38
0.00632448	-0.0016266	FAM98C
0.00633726	0.0350947	SLC27A5
0.00634802	0.0127372	ZNF563
0.00635133	-0.0162997	CSNK1G2
0.00635596	-0.0477982	ACOX1
0.00635962	0.0161974	AIFM1
0.00636815	0.0495157	OCIAD1
0.00639289	-0.0401953	EGFR
0.00640922	-0.0145454	EIF4EBP2
0.00641472	0.0221061	HSPD1
0.0064196	-0.0262656	DPY30
0.00642197	-0.0867233	PVRL2
0.00642307	0.0611245	LONP1
0.00642674	-0.0316681	TM9SF2
0.00643511	0.0167265	ZBTB8OS
0.0064565	0.00310324	TMEM56
0.00646339	0.0197232	AP1S1
0.00647275	0.0297444	SLC25A29
0.00652079	-0.019453	APEX1
0.00652328	-0.0250663	NENF
0.00654897	-0.0005525	SORD
0.00657261	-0.0248218	KPNA4
0.00657892	-0.0180083	METTL13
0.00658731	-0.0169687	INSR
0.00659033	-0.042383	CSRNP2
0.00659418	0.0212053	PDE4DIP
0.00659555	0.0302818	PNKP
0.00659674	-0.039294	DERL1
0.00660761	-0.0100326	KB-1615E4.2
0.00661669	-0.0576876	PRMT1
0.00662881	-0.0229504	HPD
0.00663599	-0.0135479	FAM98A
0.0066742	-0.014409	GNPNAT1
0.00668216	0.0163961	PIK3AP1
0.00668297	0.00156073	RNF128
0.00668741	-0.0417496	URB1
0.00669173	0.0179643	PSMG2
0.00670544	0.0160431	RP11-1100L3.8
0.00673674	-0.0651865	PRPF40A
0.00674332	-0.0115737	IDUA
0.00675369	-0.0750501	FADS3
0.00675613	-0.0541313	TGFBR2
0.0067726	-0.0772419	BRD7
0.00677499	0.0248123	NPEPL1
0.00677725	0.00429776	LINC00174
0.00677972	0.0469105	AUH
0.00679076	0.0102669	GLRX5
0.00679354	-0.0506098	PRKDC
0.00682498	0.0170989	ULK1
0.00683179	0.0262475	MT1H
0.0068355	0.00235486	POP5
0.00685202	0.0518651	C10orf118
0.00685664	-0.0880036	MYL12A
0.00691222	-0.0144813	TEX261
0.00691862	-0.0150895	TOM1L2
0.00692542	-0.0644673	SNRPE
0.00692563	-0.00995509	FAM122A
0.00692844	0.0227193	FARS2
0.00693363	-0.0346732	YBX1
0.00693763	0.0447348	ISYNA1
0.00694163	0.0199919	MSL2
0.00694256	0.0159377	HNRNPLL
0.0069471	0.0239849	MRPL48
0.00694948	0.0566916	FRAT2
0.00696282	0.157202	DNAJA4
0.0069657	-0.0436546	UNC50
0.00696751	0.00238962	DLG5
0.00697402	-0.00305825	HGSNAT
0.00698914	-0.000913709	SDAD1
0.00699921	-0.0366846	JMJD6
0.00699954	0.0102806	SRPRB
0.00701932	0.0395521	PQLC3
0.0070199	0.0573243	NRD1
0.00702215	0.062898	ACBD5
0.00702218	0.0160586	GLTSCR2
0.00702508	0.0183805	MYCBP
0.00702575	0.0105045	ZFAS1
0.00702685	0.0253378	ASNSD1
0.00704816	0.0156951	BACE1
0.00704839	-0.0248403	METTL3
0.00705207	-0.08844	CD63
0.0070587	0.0323112	RFK
0.00706839	-0.0229511	SEPP1
0.00707639	-0.0713693	USP15
0.007082	0.0470681	RPL3
0.00709408	-0.0743816	TGFA
0.00711998	0.0378492	MMP24-AS1
0.0071305	0.0791574	MAP3K8
0.00715119	0.0488351	MACROD1
0.0071634	0.0656966	AC140912.1
0.00718081	0.025654	UBE2L3
0.0071811	0.0172915	KBTBD6
0.00720027	-0.0301431	CYB5B
0.0072189	-0.0404557	ZNF207
0.00722012	0.0478769	DYNC2H1
0.00723041	0.0369256	HECA
0.00724537	-0.00391848	CLNS1A
0.007252	-0.0637251	JAK1
0.00725801	0.0812402	ITM2C
0.00726135	-0.000903663	DARS
0.00727389	0.00769925	YDJC
0.00727481	0.0338034	GLRX
0.00728678	-0.0277605	ARPP19
0.00728783	0.00293093	LRRC36
0.00731614	-0.0194453	PPIP5K2
0.0073183	0.0536101	TEX264
0.0073417	-0.0482991	SPPL2A
0.00734259	0.0730609	HPCAL1
0.00734886	-0.0265976	PSMB5
0.00736109	-0.0183706	PPP2R5C
0.00736217	-0.0442981	SYPL1
0.00736255	-0.0149029	ERI1
0.00736713	0.00666693	C2orf72
0.00736957	0.0206936	PIK3R3
0.00737369	0.0280852	FAM214A
0.00737918	-0.0444256	HN1L
0.00738049	0.0481412	DEK
0.00738141	0.0101111	ANO8
0.00740924	-0.0878194	LSR
0.00741799	0.0317353	TMEM167B
0.00742084	0.0120689	RP11-304F15.3
0.00742937	-0.177579	CXCL6
0.00743133	-0.0336908	STK25
0.007446	0.0133388	FGD5-AS1
0.00744937	0.0330312	APOH
0.0074498	0.0546985	SMAP2
0.00747589	-0.0895649	CALD1
0.00748238	-0.0251397	MRPS14
0.00749373	-0.0187283	SH3GL1
0.00749715	-0.00587906	OSTF1
0.00753341	-0.0112389	DDT
0.00753582	-0.018408	UBE2G1
0.00753864	-0.022417	CSRP1
0.00754509	-0.0833681	INSIG2
0.00755615	0.0139437	EFHC1
0.00757488	0.0404695	DDRGK1
0.00757529	0.0212599	AATK
0.00758542	0.0162908	DOCK9-AS2
0.00758717	0.0130271	GPLD1
0.00759017	-0.00477907	ORAOV1
0.00759489	0.01521	SFXN2
0.00760422	0.0633586	MRPL24
0.00761148	-0.0177384	C2orf27A
0.00761408	-0.0308134	ZDHHC6
0.00761837	-0.065584	PTGFRN
0.00764314	-0.0117051	MALSU1
0.00764506	-0.101714	MARCKSL1
0.00768254	-0.0160711	RAP1B
0.00770223	0.0209531	ENPP5
0.0077046	0.0323381	ZNF566
0.00771942	0.0889955	ECHDC2
0.00773989	0.0134466	UBQLN4
0.00776369	0.012719	SMPDL3B
0.00777302	0.047648	PPP1R10
0.0077786	0.0413533	DPCD
0.00779007	0.0446251	CEBPZ-AS1
0.00780925	0.0162101	CBLB
0.00782601	-0.0540829	TMEM242
0.00784217	0.0882429	ARL4A
0.00786504	-0.00748482	MED13L
0.00786761	0.0288265	REEP6
0.00788215	-0.0239042	PKP3
0.00791214	0.0385807	TMEM14B
0.00791984	-0.0594123	EZR
0.00792296	0.0631184	TTC3
0.00792336	0.00293976	SLC19A2
0.00793219	-0.0584118	CLDN1
0.00794189	0.0142127	KBTBD11
0.00795114	-0.0205708	NDEL1
0.0079631	-0.0206631	NME1
0.00802019	-0.011445	MRPL44
0.00803308	0.0140045	LRRC14
0.00804964	-0.0821959	MT-CO1
0.0080525	-0.000464496	PYURF
0.00805296	0.057347	CACYBP
0.00809579	0.0269959	SEC11C
0.00810146	-0.0590336	MBD2
0.00811092	0.0243661	TNFRSF14
0.00812027	-0.0595725	CD55
0.00814046	0.0512234	AASDHPPT
0.00817255	-0.00440007	GAMT
0.00821085	0.0311454	MATR3
0.00823115	0.0120199	GBAS
0.00824183	-0.0460617	DUSP3
0.00825826	-0.0104804	RASSF1
0.00826128	-0.0563426	INADL
0.0082748	0.0313775	PPIL6
0.0082815	0.000121814	C1orf85
0.00829133	-0.00561352	MARVELD2
0.00835003	-0.0158865	SRP68
0.00835671	0.0115352	FAM3C
0.00837125	0.00566118	SPG21
0.00844169	-0.0493772	METTL12
0.00844235	0.0188996	VKORC1
0.00844489	0.0702017	AC078941.1
0.00846252	-0.0498857	CLN8
0.00847852	0.012344	WHSC1L1
0.00847882	-0.0307197	HFE
0.0084849	-0.0444395	TES
0.00850278	-0.0259119	IMPAD1
0.00850442	-0.0212171	TRAF7
0.00850887	0.0345132	IDH2
0.00852096	-0.00542751	PCNXL3
0.00852625	0.0637636	PHACTR2
0.00853387	-0.0466624	GRB2
0.00854111	0.00444468	GSTK1
0.00855564	-0.0154974	C6orf106
0.00857462	-0.00457064	DDX41
0.00860171	-0.014854	HEBP2
0.00860881	-0.0595191	CREBBP
0.00861033	0.0118095	PIGH
0.00861664	0.0276772	RNPC3
0.00863502	0.00887273	C11orf83
0.00864675	-0.0107673	RQCD1
0.00866243	-0.0277485	ACSF2
0.00869424	0.0915713	MNX1
0.00870333	0.0121683	CREB3L4
0.00871994	-0.0486452	TAP2.1
0.00872683	-0.0555937	FAR1
0.00872772	-0.0127674	CCT8
0.00872827	-0.00200722	ALYREF
0.00874427	-0.0741751	DAZAP1
0.00874707	0.0360692	UNC5B
0.00876954	0.0746833	GRB14
0.00877192	-0.0108964	C19orf66
0.0088007	0.0573235	USP2
0.00880246	0.0140242	UBR2
0.00880552	0.0157824	SNHG12
0.008809	-0.0122693	CMPK1
0.0088492	0.018158	DHRS13
0.0088895	0.0177457	GRAMD1C
0.00891168	-0.0343342	PAK4
0.00892817	-0.0334351	SERPINB6
0.00893265	-0.0180769	VDAC1
0.00894128	0.0452302	FCGRT
0.00894484	0.0177177	KDELR2
0.00896705	-0.0396382	FBRSL1
0.00898203	0.0156281	ZNF236
0.00898395	-0.00426599	TTC19
0.00898838	0.0893523	EGR1
0.00899123	0.0251259	NEK1
0.00899994	-0.0668522	OCLN
0.00901154	-0.0598766	TMED9
0.00901569	0.0156985	ARFGEF2
0.00901972	0.0011037	RAPH1
0.00903624	0.00867544	KCNC4
0.00904078	0.0457665	FOXP1
0.00904131	0.0137986	LYPLA2
0.00904901	0.0141555	SEMA4G
0.00905325	0.0316507	RDH13
0.00906688	0.0391391	GSKIP
0.00906703	0.0148399	CCDC137
0.00907436	-0.0457527	TNFRSF21
0.0090826	-0.0100009	RP1-45I4.3
0.00909125	-0.020732	ARHGEF12
0.00909381	-0.0433021	VEZF1
0.00910319	0.0276721	UPP1
0.00910783	0.0132497	RP11-423H2.3
0.00913311	0.0353883	PRR4
0.00913938	-0.00879554	CCNT2
0.00920332	-0.00517158	IPO7
0.00920651	0.0138233	ANKRD2
0.00921753	0.0853228	PPP1R1B
0.00926428	0.0067943	DCAF15
0.00926825	0.0547373	ATG12
0.00927837	0.0352848	TRUB1
0.00928783	0.00309776	PAN2
0.00928949	-0.00136391	SNHG15
0.00929136	0.00127521	CDIPT
0.00929822	0.0306414	IFI35
0.0093205	0.020477	PROM2
0.00932953	0.0722126	B4GALT4
0.00933295	-0.00707384	ZNF480
0.00939131	0.065745	MRP63
0.00939654	-0.00738698	TTC21B
0.00939713	-0.0601466	YWHAH
0.00942599	-0.0303354	ZXDC
0.00942699	0.0383415	C14orf142
0.00946287	0.0610352	MEST
0.00947615	-0.00886041	TMX3
0.00948553	-0.0210072	ASCC1
0.0095246	-0.0752468	POMP
0.00954841	0.0143004	C5orf15
0.00954862	6.60181e-05	CRYAB
0.00954877	-0.016307	NOLC1
0.0095525	0.0248002	C1orf131
0.00956133	-0.0559769	NOV
0.00957541	0.000423179	CDK19
0.00958635	0.0261707	CARKD
0.00960994	0.0112027	FAM85B
0.00963844	-0.0200354	TERF1
0.00966725	-0.00462846	PLOD1
0.00967884	-0.0383402	COX6A1
0.00968707	0.0270361	ACVR1
0.00968763	0.0408917	SEC11A
0.00970862	0.0516832	SMARCA2
0.00971198	-0.0107599	CLHC1
0.00971789	0.0198548	ENKD1
0.00972893	-0.0467355	PLSCR1
0.00975439	0.0358291	HAND2-AS1
0.00975853	-0.0242041	PRDM2
0.00977103	0.0331103	SCAND1
0.00977297	0.00527222	LINC00987
0.00978264	0.00239956	MTR
0.00979061	0.0304368	AQR
0.00980542	-0.0434477	KDM4C
0.00981928	0.0102517	C2orf15
0.00982452	-0.022452	SLC10A3
0.00982927	0.00648758	RP11-509J21.3
0.00982984	-0.00400815	AP1G1
0.00986114	0.00852503	UCK1
0.00986932	-0.042248	SMG9
0.00987986	0.0135249	GNAS-AS1
0.00990179	-0.0263398	CBWD3
0.00991044	-0.0419144	PSMD7
0.00991734	-0.0228521	YEATS2
0.0099174	0.0215187	PTDSS2
0.00992025	-0.0208157	TTPAL
0.00994899	-0.0640372	COMMD5
0.00996915	-0.0122588	CCDC51
0.00997482	-0.0150603	HNRNPH3
0.00997678	-0.084956	ATF4
0.00997841	-0.0267379	IMMT
0.00998655	0.0297248	HS6ST1
0.00999013	0.0336437	APOL6
0.0099924	0.0093699	SLC25A44
0.010008	-0.0252135	IL18BP
0.0100149	5.21352e-05	SNRK
0.0100273	0.00566752	GSG1
0.0100487	-0.00468045	USP31
0.0100587	-0.0152035	GPS2
0.010061	0.00865376	ME1
0.0100925	-0.0349636	TSR1
0.0100984	0.030371	HMGB2
0.0101034	-0.0014312	SLC15A1
0.0101205	0.0174712	GSN
0.0101246	0.0536559	LEPROTL1
0.0101502	-0.0217999	INF2
0.010151	-0.131969	LIF
0.0101553	0.0711242	JUNB
0.0101787	-0.0455422	SLC39A3
0.0102027	-0.00635823	KIAA1033
0.0102043	-0.0220869	HDAC7
0.0102139	0.0211268	LRRC73
0.01023	0.0308917	C2ORF15
0.0102402	-0.0427214	MED19
0.0102585	-0.070039	PPP2R2A
0.0102594	0.0201208	MRPL51
0.0102738	0.0123588	QDPR
0.0102858	-0.00543909	SNRPD2
0.0103134	-0.0371166	BTBD2
0.0103244	-0.00184084	PSMC5
0.0103352	-0.0141338	GLOD4
0.0103542	0.0309962	ATF6B
0.0103761	0.065244	CHKA
0.0103786	-0.169783	HMGCS1
0.010409	0.0228634	NUP210
0.0104259	-0.0533908	CLUAP1
0.0104425	-0.0249411	LACTB
0.010457	0.0357343	MTPN
0.0104592	0.0200962	RAMP2
0.0104644	-0.00880521	ZNF654
0.010509	-0.0219117	ZNF397
0.010511	-0.0495867	C19orf10
0.0105144	0.010519	HNF1A-AS1
0.010517	-0.0307929	CDC42SE1
0.0105459	-0.0218805	DHX32
0.0105582	0.0470856	NME4
0.0105645	-0.0115359	NDUFB2
0.0105709	0.028535	BBS4
0.0105861	-0.0207698	SLC7A1
0.0106024	0.012876	UNC80
0.0106044	0.029117	CCNG2
0.0106111	-0.0382588	C12orf5
0.0106112	-0.0873952	MYL12B
0.0106138	0.0104243	EMC8
0.0106189	0.00323909	PTPRU
0.0106192	-0.0165995	TRIB3
0.0106217	-0.0422977	BRI3
0.0106324	0.00976847	HERC1
0.0106363	0.0234073	EI24
0.0106541	-0.0104705	LINC00965
0.0106814	0.0330163	EXOSC1
0.0106866	-0.00368685	FUT11
0.0106978	-0.0592834	CASZ1
0.0107032	-0.0766652	MDM2
0.0107142	-0.0398357	POLR1D
0.0107281	-0.0579516	SDF4
0.0107387	0.02112	TRERF1
0.0107714	0.0265142	ALKBH7
0.0107742	-0.000469932	ACOT13
0.0107781	0.00863518	DNAJB1
0.0107864	0.0218072	C12orf57
0.0108019	0.0356879	STX18
0.0108302	-0.0340893	ATRAID
0.010903	-0.0461965	HCFC1R1
0.0109094	-0.0217309	UBE2J1
0.0109273	0.00119653	LINC00094
0.0109416	-0.0590381	GEM
0.0109427	-0.013814	SLC35C1
0.0109518	-0.028703	MAP2K4
0.010958	-0.0121006	EPDR1
0.0109655	0.045954	CHD3
0.0109663	-0.0195953	STX4
0.0109749	-0.0428995	SPG7
0.0109756	-0.00102484	C22orf39
0.0110074	-0.0449704	AC159540.1
0.0110446	0.0210372	CNBP
0.0110487	-0.0480551	SYNRG
0.0110496	-0.0984849	FUT4
0.0110506	0.0307779	KNSTRN
0.0110507	-0.0156508	MOB3C
0.011094	0.0440049	TPGS2
0.0111545	0.023312	PHF20L1
0.0111569	0.0137569	LDB2
0.0111815	0.034464	GPKOW
0.0111823	0.0144251	TMUB1
0.0112097	0.0319744	SIGIRR
0.0112137	-0.0379582	CLTC
0.0112278	0.0029256	TWSG1
0.0112291	0.00769766	LINC00675
0.0112352	-0.0226144	CNOT4
0.0112397	-0.0123339	CCS
0.0112478	-0.0618317	TMEM259
0.0112589	0.0310986	SEMA4B
0.0112623	-0.0161679	TMEM177
0.0112754	0.0102977	GRWD1
0.0112795	-0.020942	WNK1
0.011295	0.000326928	MBD4
0.0113311	0.00472762	ATP5F1
0.0113377	0.0291458	RGS12
0.0113419	-0.000239792	NUDT2
0.0113445	-0.0588997	NUPR1
0.0113628	-0.0355715	RP11-473I1.5
0.011375	-0.0347167	SC5D
0.0114464	0.00624256	RP11-526I2.5
0.0114738	0.011333	COG4
0.0114887	0.0139174	RP3-467N11.1
0.0114965	0.0117633	CNEP1R1
0.0114992	-0.0426537	ZNRF3
0.0115082	0.00934233	WASH4P
0.0115091	-0.0306682	PCCB
0.0115148	0.0231297	FBXW11
0.0115167	-0.0194504	LSM14A
0.0115217	0.0538412	CCDC96
0.0115309	0.0447392	ENTPD3
0.0115569	-0.0500412	SAMD1
0.0115911	0.0244787	DEGS2
0.0115925	0.0346949	PRIM1
0.0116	-0.00764382	CTSF
0.0116087	-0.0396643	PRKAA2
0.0116185	-0.0361118	PPAP2B
0.0116262	0.0367033	SLC3A1
0.0116432	0.00762531	RP1-50J22.4
0.0116457	0.00966815	LRRC69
0.0116771	0.0367718	MAP2K7
0.0116851	-0.0381433	KIN
0.0116874	0.0171001	MMEL1
0.0117136	-0.0473366	CDK12
0.0117316	0.0224341	FUT8
0.0117419	0.00885555	ZNF790
0.0117574	0.0242394	UBL4A
0.0117632	-0.0216505	HIATL1
0.0117976	-0.0211907	ANAPC10
0.0117988	0.0052573	CUL4B
0.0118214	0.0263488	ANAPC7
0.0118411	-0.0472791	ST14
0.0118466	0.0842942	ARRDC3
0.0118565	0.0158575	ADHFE1
0.0118592	-0.0347911	FUNDC2
0.0118613	-0.149046	ICAM1
0.0118903	0.00815764	RPS10P7
0.01193	0.0515831	TRAPPC1
0.0119343	0.0358197	DOCK1
0.0119548	0.0177774	ZNF787
0.0119568	-0.0111498	APEH
0.0119626	-0.00437029	DNALI1
0.0119638	0.00982606	SGPL1
0.0119835	-0.0455022	KLHL9
0.0120029	0.0180153	NYNRIN
0.0120126	-0.00582117	ZNF789
0.0120167	0.0196954	RTCB
0.0120182	0.0118689	FLJ20306
0.0120389	-0.0157417	SRCRB4D
0.0120415	0.0596527	SRPK2
0.0120657	-0.0685284	GOLGB1
0.0120739	-0.0800298	SPTBN1
0.0120825	-0.0216019	TSG101
0.0121046	-0.0668159	ACSM3
0.0121426	0.0165848	TATDN3
0.0121502	0.00978292	GTF2IRD1
0.0121696	-0.0475479	GCNT3
0.0121699	0.00934492	CMTM8
0.0121928	0.0102695	ZNF662
0.012205	-0.0253132	BCL7B
0.0122197	0.00799815	BRD4
0.0122294	-0.0122627	SP140L
0.0122352	0.0450747	MAPK1IP1L
0.0122457	-0.0207792	RBM23
0.012256	0.000406236	ACSS2
0.0122598	-0.0185943	HRAS
0.0122657	0.00590753	GM2A
0.012289	0.0331618	MXI1
0.0122911	-0.050994	RCE1
0.0123141	0.00280612	PLCXD1
0.0123208	0.101984	NRARP
0.0123574	0.00505174	FOXP4
0.0123662	-0.00497796	LRPPRC
0.012395	-0.0055628	FZR1
0.0124009	-0.135936	S100A11
0.0124529	-0.0460434	TMEM57
0.012456	-0.0471665	ARNT
0.0124654	-0.0732619	XBP1
0.0124984	0.0278439	BTBD3
0.0125537	0.00383143	LASP1
0.0125721	0.00127449	MORC3
0.0125878	0.00782564	FAM66B
0.0125909	-0.0299213	GLTPD1
0.0125996	0.000247515	MYO5B
0.0126024	0.0320858	CHDH
0.0126146	0.0206782	AKAP10
0.012617	-0.0369354	NUCB1
0.0126443	0.0217561	WDSUB1
0.012645	0.0323601	MRPS26
0.0126591	0.0273336	RP11-513I15.6
0.0126659	-0.00761677	CD164
0.0126747	-0.0128571	COQ10B
0.0126939	0.0343306	FAM173A
0.0126956	-0.00716965	LYRM1
0.0127104	-0.0621501	ENAH
0.0127193	0.0270293	SDR39U1
0.0127199	0.00670199	ALG3
0.012751	-0.00449847	SNX21
0.0127733	0.0137309	BTRC
0.0128055	0.0468244	C19orf48
0.0128346	-0.0436088	PRPF31
0.0128357	0.0053117	LINC00662
0.0128449	0.00284485	RUFY2
0.0128544	-0.0226217	N4BP2
0.012871	-0.0449804	USP32
0.0128745	-0.0158239	STK4
0.0128933	-0.0136308	RAB30-AS1
0.0129025	0.0594073	TCEAL8
0.0129046	-0.00610083	RFNG
0.0129176	0.0533158	MRPL43
0.0129568	0.00843703	CKAP2
0.0129727	0.00742907	LIMD1
0.0129742	-0.00322009	TAZ
0.0129884	-0.0220864	SDHAF2
0.0129892	0.00204499	PPP1R16A
0.0130295	0.00649737	BTBD7
0.0130328	0.0545224	PCMTD1
0.013036	0.017863	RFC3
0.0130437	0.0122592	TLK1
0.0130951	0.0349795	PRPF18
0.013115	0.0611669	ANXA9
0.0131174	0.0209888	UBLCP1
0.0131281	-0.00098709	SYNE2
0.0131359	-0.0926804	PRDX1
0.0131403	-0.0606165	PSMA1
0.0131478	0.0413616	ZSCAN18
0.0131808	0.0289917	SMC3
0.0132063	-0.0481501	IFT88
0.0132451	0.0634201	HMGCL
0.0132783	0.0254758	ASPSCR1
0.0132941	0.0495697	ALKBH5
0.0132942	0.0660955	PKIG
0.0133102	-0.110608	CCL2
0.0133208	0.0207151	CSNK1E
0.0133536	-0.0152505	TMCO4
0.0133767	0.00461148	RPL39L
0.013414	0.0302815	SIM1
0.0134198	0.00595039	MDP1
0.0134227	-0.0599752	GNG5
0.0134343	0.0358243	SYNE4
0.0134507	0.0212589	INPP5B
0.0134662	0.0295017	RARRES3
0.0134772	0.00920402	PRDM5
0.0134803	0.00110398	GGT7
0.0134815	0.02629	RP11-139H15.1
0.0134822	-0.0470381	VTI1A
0.0135164	-0.0499484	SFPQ
0.0135176	0.0653891	CNPY2
0.0135244	-0.0339188	PRPF38A
0.0135582	0.0172173	SSR1
0.0135681	0.012257	RP11-395A13.2
0.0135839	-0.0367917	ATP5J2
0.0136463	0.0172496	ENPP1
0.0136608	-0.0108529	PTCH2
0.0136977	-0.00410264	MAP1LC3A
0.0137126	0.0101794	CSNK2B
0.013722	-0.00749312	TRAF3
0.0137405	0.0137785	DYRK1B
0.01377	-0.0469552	MST1
0.0137926	-0.0122608	PARP14
0.0138084	-0.0259069	MRPL22
0.0138153	-0.0562665	ARL1
0.0138217	0.0308562	SNHG10
0.0138244	-0.0625754	TMA16
0.013825	-0.000643335	GTF2B
0.0138335	0.0171558	BOC
0.0138384	-0.0595468	MT-ATP6
0.0138523	-0.00934764	KLHL2
0.0138699	-0.0216934	KBTBD4
0.0138854	0.00595821	CYTH1
0.0138859	-0.0116113	PARVA
0.0139003	-0.00528215	PRR5
0.0139443	-0.0344038	WDFY2
0.0139519	0.0227639	PPIL2
0.013994	-0.0529126	UBE2I
0.0140378	-0.00653867	NCOA3
0.0140568	-0.0759189	NAMPT
0.0140945	-0.0492932	SEZ6L2
0.0140983	-0.00609201	CCAR2
0.0141112	-0.0056145	LHPP
0.0141569	0.0136824	RP11-521B24.3
0.0141667	0.0315756	AC147651.5
0.0141855	-0.0887533	CD9
0.0141944	-0.00428435	CD302
0.0142311	-0.138543	ANKRD36C
0.0142355	0.00541904	MED4
0.0142639	-0.0141018	DHX29
0.0143023	0.062957	ERP29
0.0143115	0.0222889	DDO
0.0143196	0.0327153	PPARGC1A
0.0143245	0.00444309	DCAKD
0.0143371	0.0184269	DEPTOR
0.0143622	-0.0181421	COPB2
0.0143815	-0.087399	BLVRB
0.0143931	0.00913545	TMEM63A
0.0144372	-0.00660183	MRPS5
0.0144451	0.00472009	SREK1
0.014447	-0.0650317	SBNO2
0.0144509	0.0422861	RANBP17
0.0144567	0.0713374	TSPAN8
0.0144667	-0.0478197	OGFOD3
0.0144889	-0.0749785	RASSF8
0.0144938	0.0851553	SCG5
0.0145215	0.0268305	UBXN1
0.014554	0.019994	ZNF483
0.0145682	0.0125578	AC002467.7
0.0145798	-0.0723319	DYNC1H1
0.0145917	-0.00121072	MLST8
0.0146088	-0.0322253	EEPD1
0.014646	0.0275157	ACTL6A
0.0146602	-0.0192338	AC011841.1
0.0146658	0.0175358	RP1-241P17.4
0.0146669	0.0105601	SNHG9
0.0146686	0.00717977	PIM3
0.0146774	-0.0433889	NPPB
0.0146774	-0.00786149	NACAD
0.0146854	0.0319604	NUDCD3
0.0146878	0.0193142	PUM2
0.0146895	-0.0298747	ABCD4
0.0147017	0.0257862	PKNOX2
0.0147036	-0.0248167	TRA2B
0.0147293	0.00624788	BMPR2
0.0147663	0.0359686	CHP1
0.0148076	0.0369485	ARHGAP24
0.0148195	0.0234912	SMEK2
0.0148262	-0.0102832	MFSD7
0.0148285	-0.0717946	PDCD6IP
0.0148451	-0.0848642	MYO1C
0.0148664	0.0435753	ADORA1
0.0148749	0.00628364	OR2A1-AS1
0.0148753	0.00209201	UNK
0.0148925	0.00713151	TMOD1
0.0148945	0.00990226	SLC39A8
0.0149161	-0.081762	SLC12A7
0.0149271	-0.0150222	CCT7
0.0149545	-0.00240669	GNL3
0.0149644	-0.00814789	IDH3G
0.0149708	0.00528856	SENP2
0.0149742	0.000657835	RP11-1055B8.7
0.0149773	0.018322	HSBP1L1
0.014994	-0.0048563	CCDC88B
0.0150086	-0.0782215	TGFB2
0.0150115	0.0422864	CLCN2
0.015012	0.0268315	PRDM16
0.0150225	0.0167083	ERLEC1
0.0150327	-0.00243048	TKT
0.0150428	-0.0746252	CD151
0.0150493	0.0837603	SETD5-AS1
0.0150647	0.0172251	CTD-2196E14.4
0.0151699	0.0113693	RP11-1275H24.3
0.0151807	0.000843479	TMEM70
0.0151871	0.0482718	NGFRAP1
0.0151909	-0.037588	SEC24B
0.0151975	-0.00269255	HNMT
0.0152399	-0.0435357	NME1-NME2
0.0152556	0.0123145	MFSD3
0.0152616	0.000516373	CAB39
0.0152845	0.0416426	SNX14
0.0153275	-0.0154065	JMJD8
0.0154097	0.00980663	KCNK3
0.0154164	0.0370794	RPL38
0.01544	0.0191783	LDLRAD3
0.0154672	0.010237	TMEM67
0.0155008	0.00893743	F11
0.0155124	0.00496306	FABP5
0.0155132	-0.0751675	HLA-E
0.0155166	-0.0146044	LRRN4
0.0155245	-0.0565723	CAPNS1
0.015542	0.0336929	ZBTB48
0.0155491	-0.0117122	VPS8
0.0155548	0.0320081	AHI1
0.0155604	-0.05155	MGAT1
0.0155941	0.0450421	N4BP2L1
0.0156131	-0.00579573	EIF2B4
0.015615	0.00563458	SPTLC3
0.015615	-0.00176886	ZC2HC1A
0.0156206	0.0129167	PLEKHH3
0.0156516	0.0142549	CLPSL1
0.0156655	0.0265265	HSD11B1L
0.0156793	0.0871801	HSPA1A
0.0156829	0.0386771	NEIL1
0.0156956	-0.00693941	DRG2
0.0157148	0.0268195	PLK3
0.0157199	0.0183388	RC3H2
0.0157263	0.0128189	NT5E
0.0157284	0.0154987	LMO3
0.0157312	-0.0240679	RINL
0.0157359	0.142774	AGR2
0.0157657	0.02967	SULT1A1
0.0157818	0.0288635	FBXO22
0.0157835	0.0207708	TRIM27
0.015786	-0.0796271	TMBIM1
0.0158033	0.0464853	ETV5
0.0158238	0.0126886	CPD
0.0158267	0.0765366	IQGAP2
0.0158307	0.0119388	KRT86
0.0158364	-0.0422423	POFUT2
0.0158652	-0.0366395	GPATCH2
0.0158944	-0.0348073	TNKS1BP1
0.0158984	0.00181637	FAM211A
0.0159003	-0.0292525	DIMT1
0.015912	-0.00426339	COA3
0.0159126	0.00666835	ING4
0.0159268	0.010264	ZNF443
0.0159494	-0.019208	HERPUD2
0.0159611	0.0172546	ZNF438
0.0159742	0.0172647	CCDC64
0.015981	0.0307784	DUT
0.0160044	-0.0604572	SNX10
0.0160244	0.0285049	FAM92A1
0.0160329	0.0121655	RP11-293M10.6
0.0160427	0.00779701	DALRD3
0.0160595	0.0092505	TPRKB
0.0160606	0.0161958	ZNHIT6
0.0160898	0.0360985	SRSF10.1
0.0161358	0.05524	UMPS
0.0161765	-0.00730828	ABCA2
0.0161995	-0.0123126	CCDC94
0.0162322	0.0512106	ADCK3
0.0162379	0.0645086	ATPIF1
0.0162397	-0.00752132	WASL
0.016267	-0.0468692	CAMSAP1
0.0162948	-0.0775453	SLC39A14
0.0162966	-0.00489051	FAM160B2
0.0163114	0.00139122	PTPN23
0.0163244	-0.0362027	PYCRL
0.0163251	0.0121502	SERHL2
0.0163275	-0.0551402	SKIV2L2
0.0163323	-0.0393127	FOXO1
0.0163755	-0.016288	VEZT
0.0163771	-0.0316817	RAP1GDS1
0.0163859	-0.00593531	ATP13A2
0.0164121	0.0358118	COA1
0.0164558	-0.0276693	CHCHD5
0.0164898	-0.0133767	VPS54
0.0164954	0.00350267	MPI
0.0165059	-0.00933984	PHF11
0.0165087	-0.0179725	NAT9
0.0166395	0.0418386	FIGN
0.0166579	-0.0232869	RNF187
0.0166611	-0.0121308	ERBB2
0.0166923	0.0217505	UHRF1BP1L
0.0167091	0.00134363	B3GALT4
0.0167128	-0.0197366	SLC9A6
0.0167903	0.0434926	TMEM59
0.0167941	-0.0520007	SPTLC2
0.0168112	0.00124009	DNMBP
0.0168149	0.00720536	ELK4
0.0168302	-0.0496625	SLC30A7
0.0168631	-0.0932792	ARL4C
0.016884	0.00268741	RP11-485G4.2
0.0168929	0.0226872	B4GALT3
0.0168948	0.0296571	RPUSD1
0.0169137	-0.00792989	CTIF
0.0169308	-0.0138985	XPO6
0.0169638	0.026099	RP11-1260E13.2
0.016997	-0.0301682	SREK1IP1
0.0169979	-0.0228179	PCBP1-AS1
0.017	0.0143547	ATP6AP1
0.0170014	0.0467814	SKP1
0.0170355	0.0202295	PSMD5-AS1
0.0170362	-0.00480191	HELQ
0.0170472	-0.0106228	AHCYL2
0.0170714	0.0583155	PRDX2
0.0170824	-0.000972723	CCDC124
0.0171065	0.0038047	CCNL2
0.0171469	0.0333756	DYNLL2
0.0171517	-0.00348795	NUDT5
0.0172097	0.00224623	C18orf32
0.0172258	-0.00519076	KLF3
0.0172386	-0.00974585	FMO2
0.0172386	-0.00841085	FGD2
0.0172386	-0.00826251	RP11-480C16.1
0.0172482	0.0369715	SNRNP25
0.0172937	-0.0583833	PLCXD2
0.0173015	-0.0829838	MYL6
0.0173033	0.0196519	EXO5
0.017362	-0.0500784	TTC5
0.0173651	0.0592308	TMA7
0.0173684	0.0114805	CASP2
0.0173861	0.00910153	ZNF619
0.0174392	-0.0139693	SLC35F5
0.0174786	0.0382308	USB1
0.0174866	-0.0223104	LYN
0.0175158	-0.0731935	UGCG
0.0175566	0.0221219	ZNF121
0.0175941	0.0273862	MYSM1
0.0176309	-0.00950508	POLR3F
0.0176332	0.00684902	ABT1
0.0176386	-0.0256117	GDF11
0.0176422	0.00835431	GPCPD1
0.0176522	0.0103756	PM20D1
0.0176633	0.00722944	WRN
0.0176754	-0.0300803	PCGF3
0.0176886	-0.045111	HSPA13
0.0177018	0.0125859	ATP10B
0.0177683	0.0743472	DUSP1
0.0177824	-0.0118123	KLHDC8B
0.0177869	0.0162352	PPCDC
0.017805	0.0126592	KLC4
0.0178479	0.00619417	B3GNT5
0.0178993	0.0584417	VEPH1
0.0179191	-0.00796832	CDK13
0.0179395	-0.00790817	C11orf30
0.0179661	0.0250436	KBTBD3
0.0179955	-0.0473274	WDR1
0.018019	0.0578445	AVPI1
0.0180403	-0.03884	NAPEPLD
0.0180421	0.0298181	RAB6B
0.0180673	0.0422876	CDK10
0.018073	-0.0598563	CENPB
0.0181205	0.0329358	FAM193B
0.0181251	0.00648182	RP11-383J24.6
0.0181435	0.0318795	BCCIP
0.0181895	0.003697	SLC18B1
0.0181995	0.00522623	RP1-40E16.12
0.0182049	-0.0199227	PPME1
0.018238	0.0320535	FARP2
0.0182487	0.00559551	RP4-610C12.3
0.0182576	-0.0418439	IGFBP6
0.0182671	0.0295403	NDUFAF3
0.0182751	-0.0433857	TUBB4B
0.0182881	0.0405536	STK17B
0.0183137	-0.014288	MAP4K3
0.0183228	0.0193681	ACAT1
0.0183295	-0.00793351	HYDIN
0.0183704	-0.00987576	SPATC1L
0.0183756	0.0129295	ZNF667
0.0184073	0.0302703	SIK1
0.0184268	-0.00677918	SDE2
0.0184906	-0.0143983	BCAP29
0.0185111	-0.012251	ALAS1
0.0185195	-0.0264972	RCBTB1
0.0185217	0.0405527	HBEGF
0.0185232	0.0189753	TXLNG
0.0185439	-0.0206832	NUP133
0.0185467	0.049832	PIAS4
0.0185476	0.0173087	IFIT5
0.0185497	-0.0374526	BLOC1S2
0.0185514	0.0488489	ZNF22
0.0185539	0.0165941	ITPK1
0.0185542	0.0152247	MNT
0.018575	-0.0559196	PRKAR1A
0.0185771	0.0480889	TSEN34
0.0186103	0.0146905	PCP4
0.0186125	0.0205013	PRR26
0.0186549	-0.00652124	ZNF793
0.0186608	0.00811343	SYTL1
0.0186902	-0.0353937	ITGB3BP
0.018746	-0.0801832	KTN1
0.0187559	-0.0358786	MTRNR2L2
0.0187611	-0.0390121	CASK
0.0187884	-0.017805	MYCL
0.0188637	-0.0473772	HERC2
0.0188659	0.0158961	TSC22D4
0.0188927	-0.000664253	SESN3
0.0188997	-0.0510291	DUSP4
0.0189178	0.0118005	DCAF10
0.0189398	-0.0503647	SERPINB8
0.0189968	0.0335449	MPV17L
0.0190172	0.00415464	USP53
0.0190187	0.0406832	ZC3H15
0.0190503	-0.0398087	MAP3K13
0.0190507	0.0346822	EPHB3
0.0191352	-0.0318269	C19orf70
0.0191422	-0.0305286	RBPJ
0.019152	-0.0414362	NIPBL
0.0191599	0.0252276	CLN5
0.0191764	0.0143004	GADD45B
0.0192188	0.00854644	MBIP
0.0192889	0.0563705	RNPEPL1
0.0192903	-0.0113433	STEAP3
0.0193442	-0.0141521	PACRGL
0.0193558	0.0252547	CARD6
0.0193839	-0.0297058	CREBL2
0.0193977	0.0193562	COLCA1
0.0194019	-0.0190498	ATP5G1
0.0194039	-0.00197366	TRIM3
0.019416	-0.0396968	COX10
0.0194302	-0.0325938	TNFAIP8L1
0.0194517	0.00425669	ILF3
0.0194706	0.0178174	EPRS
0.0194835	-0.07189	MAL2
0.0195125	-0.061584	HECTD1
0.0195131	-0.0179821	QSOX2
0.0195299	0.0136344	ATP5L
0.0195644	0.00112933	NEK6
0.0195652	0.0113693	PRKCZ
0.0195717	0.00144334	IFIH1
0.0196541	-0.0646207	GOLGA2
0.0196545	-0.0117824	D2HGDH
0.019666	-0.0156357	ZBTB38
0.0196777	0.033067	CDC25B
0.0197007	0.00278861	CSE1L
0.0197406	-0.0303338	SAYSD1
0.0197429	-0.0238354	MYOF
0.0197566	0.00267806	DNAJC21
0.0197701	0.00915756	KDM5B
0.0197889	0.00728473	LPCAT4
0.0197969	-0.0210965	RP11-1391J7.1
0.0197982	-0.0251262	YAF2
0.0198681	0.029188	TECR
0.0198681	-0.030971	DENND1B
0.0198899	0.00346842	SEMA4C
0.0198915	-0.0458858	C19orf43
0.0199313	0.0288355	ZNF14
0.0199556	0.0108864	TNS1
0.0199739	-0.0276878	DDX19B
0.0200987	0.0153503	RP11-611L7.1
0.0201096	0.0313535	SEPHS2
0.0201118	-0.0397782	MICALL1
0.0201614	0.0114281	XXbac-B135H6.18
0.0201618	0.0346256	C22orf29
0.0201808	-0.0131976	RP6-99M1.3
0.0202029	0.0306766	TSPAN3
0.0202075	0.0436708	PI4KB
0.0202224	-0.0313126	TBRG4
0.0202295	0.00571784	RP11-395P17.3
0.020257	-0.0099514	MISP
0.020257	-0.00750827	RBP5
0.0202947	-0.0183702	RFWD2
0.020303	0.0321328	BCS1L
0.0203264	0.0332218	UPF3A
0.0203322	-0.0373745	PIGC
0.0203547	-0.0172152	SPTB
0.0203596	-0.024935	PCBP1
0.0203598	0.0578996	RTFDC1
0.0203698	0.0153904	HENMT1
0.0203739	0.0155394	WBSCR22
0.0203833	-0.0300266	WBP11
0.0203888	-0.0592881	LTBR
0.0204396	-0.0273309	ANAPC11
0.0204653	-0.0651687	HLA-C
0.0204665	0.0782729	KCNQ1OT1
0.0204754	0.0479988	SLC2A1
0.020513	0.0116067	DHFRL1
0.0205261	-0.017386	UVRAG
0.0205281	0.0316636	GMPR
0.0205536	0.0403557	PTPLAD1
0.0205874	-0.026618	ZC3H4
0.0206632	-0.0325814	KPNA3
0.0206637	-0.0630392	RNF213
0.0206734	-0.00864814	GDAP2
0.0206774	-0.00125904	RP11-110G21.1
0.0206784	-0.0101442	TYW5
0.0206849	0.0312925	SLC22A18
0.0206889	-0.00870839	HSD17B7
0.0206933	0.0255001	DMKN
0.02072	-0.0304364	DNAJC7
0.0207253	0.0382739	GFER
0.0207257	0.0101171	RNF214
0.0207444	-0.0952413	KRT18
0.0207512	-0.00240868	UBP1
0.0207553	-0.0379313	NDUFA13
0.0207576	0.0111312	RP5-1180C10.2
0.0207868	-0.00698778	RALY
0.0208215	-0.000665572	MRPL3
0.020858	0.00588315	CLEC16A
0.0209777	0.0440513	MAGOH
0.0209895	-0.0116883	PSMC4
0.0209948	-0.0305083	CCDC107
0.02105	0.00814523	RAB3B
0.0210501	-0.0704643	PHLDA2
0.0210597	0.0162907	CMBL
0.0210838	-0.00277587	ARMC1
0.0210911	-0.00249703	CHMP4C
0.0211024	-0.00403617	LGALS8-AS1
0.0211189	0.00554265	ANKRD53
0.0211577	-0.00327139	ZKSCAN4
0.0211711	0.0233944	DDOST
0.021218	-0.0168842	GABARAPL2
0.0212302	-0.0208453	MECP2
0.0212527	0.0952438	FOXQ1
0.0212619	0.0129272	ABHD17C
0.021266	-0.0280537	ZNF747
0.0212833	-0.000176313	HLF
0.0212863	-0.0149948	WRNIP1
0.0213147	-0.0409006	HNRNPC
0.021318	0.0609543	BCL7A
0.0213394	0.0538749	SPRY1
0.0213651	0.0206866	C16orf86
0.0213659	0.0181681	CRAT
0.0213734	-0.031902	SCNN1A
0.0215114	0.0770432	HSPE1
0.0215149	-0.0282734	CHD9
0.02154	-0.0137069	LRRC61
0.0215679	0.0210199	ACTR3B
0.0215762	0.0262411	PRKACB
0.0215964	-0.0243207	HAUS7
0.0216098	0.00498365	ZSWIM6
0.0216176	-0.00876677	DUSP16
0.021618	-0.0129158	ABCB8
0.0216426	-0.0218299	ARHGAP29
0.0216676	0.00900621	FGF12
0.0216837	0.0421199	RASA1
0.021717	0.0211842	ZNF700
0.0217247	0.0168147	SLC1A1
0.0217305	0.0104356	PTPRN2
0.0217358	-0.0124032	TUBG2
0.0217429	0.0516795	CCDC93
0.0217622	-0.0465055	SRP19
0.021771	-0.0318149	DGKQ
0.021789	-0.0521834	LMTK3
0.0218094	0.00136028	FAM49B
0.0218116	0.0157649	EGLN3
0.0218293	0.0188899	NOA1
0.021843	0.00967641	PKN1
0.0218526	0.00700008	DENND4B
0.0218528	-0.0260095	FOCAD
0.0218699	-0.0111065	RP11-782C8.1
0.0218739	0.0164114	GMEB1
0.0218772	-0.00341203	BRD8
0.0218824	0.00762714	RP11-356C4.3
0.0219074	-0.0337073	PPP1R26
0.0219113	0.00873396	TMCC1
0.0219633	-0.0273711	SCAF4
0.0219718	-0.0295003	PPP2R2D
0.0219791	0.00969242	GRAMD3
0.0220036	0.0124945	CXXC1
0.0220076	-0.00648011	SPTY2D1
0.0220166	-0.0456815	MRPS30
0.0220337	-0.0039821	SUGP1
0.0220666	0.00366144	FAM127B
0.0220841	0.051475	CTSH
0.0221385	0.0064383	PTCH1
0.0221627	0.0888575	STC1
0.0222253	0.0180388	CISD1
0.0222402	-0.00255763	DPH2
0.0222725	-0.0153663	PEG10
0.0222813	-0.00556861	DNAJC5
0.0222893	-0.00770641	TAGAP
0.022303	0.0218907	ZNF345
0.0223148	0.0295948	CYB561A3
0.0223407	0.0358004	AIM1
0.0223639	-0.00927172	TTLL4
[truncated: 11,965 more rows]

## Sheet: DE_genes_stem-vs-ductal
p_val	avg_logFC	gene_name
8.21869e-65	0.488613	JUNB
2.98862e-62	0.486391	JUN
1.00481e-61	0.554402	IER2
3.51985e-58	0.507404	FOSB
8.46558e-51	-0.611456	S100A11
6.59015e-50	0.489061	EGR1
4.4093e-49	0.497028	ATF3
7.56704e-49	0.381976	JUND
2.07914e-46	0.461838	DUSP1
9.4312e-46	0.441741	FOS
5.52514e-45	0.478851	NFKBIZ
1.34073e-43	0.547061	CXCL2
3.52521e-42	0.503141	BTG2
8.77808e-39	0.346775	MCL1
1.90966e-38	-0.985188	MMP7
6.03828e-38	0.401075	RHOB
9.83097e-38	-0.327468	CD63
3.43385e-37	0.425076	ZFP36
5.00675e-35	-0.790912	S100A6
9.66222e-34	0.540555	CYR61
1.96237e-32	0.468258	NR4A1
3.34812e-30	-0.481371	CD47
7.55717e-30	0.366685	PPP1R15A
2.06403e-28	-0.83972	KRT7
2.27892e-28	-0.333782	CD151
2.41686e-28	-0.628557	IL32
6.67207e-28	-0.316039	B2M
6.14585e-27	0.378999	IER3
1.94214e-26	0.397771	GADD45B
6.08005e-26	-0.443726	ITGB1
2.35039e-25	-0.331869	HLA-A
2.998e-25	-0.262147	CD59
3.22317e-25	-0.308217	MYL6
4.26786e-25	-0.395555	TMSB10
1.43671e-24	-0.391725	CLIC1
1.64069e-24	-0.387639	TAGLN2
4.31955e-24	-0.435744	LGALS3
1.08959e-23	-0.276689	MYL12B
2.6725e-23	0.337988	MAFF
3.02724e-23	-0.350517	TAPBP
3.03182e-23	-0.285404	HLA-B
3.97813e-23	-0.378262	MYO1B
4.67713e-23	0.370538	DDIT3
4.72959e-23	-0.384452	CTSS
8.18525e-23	-0.492584	CD44
2.18882e-22	-0.357468	CLDN7
5.78854e-22	0.349921	NCOA7
6.67008e-22	-0.46785	TYMP
7.16331e-22	-0.729176	CCL2
1.26689e-21	-0.333265	SRCAP
7.14216e-21	-0.23854	UBD
2.13807e-20	-0.995302	FSTL3
4.78473e-20	0.257103	NFKBIA
5.31141e-20	0.284894	SLC3A1
7.22706e-20	-0.25808	S100A10
8.56297e-20	0.20982	HSP90AA1
1.38982e-19	-0.379641	TPM1
2.34304e-19	0.429275	H1FX
4.90712e-19	0.244079	SOD3
6.05043e-19	0.349597	ID2
8.20305e-19	0.304986	NRARP
1.56856e-18	-0.188672	GSTP1
1.60631e-18	-0.478635	CXCL6
2.04946e-18	0.210005	PNRC1
2.09177e-18	-0.448206	SLC12A2
2.28433e-18	0.257253	H3F3B
2.32378e-18	0.252309	SEMA4A
2.48451e-18	0.25533	SFRP5
5.8143e-18	0.222196	METTL7A
1.61412e-17	0.188108	EIF4A2
1.76606e-17	0.237654	CYS1
2.54082e-17	0.252412	SERTAD1
2.59043e-17	-0.24786	MYL12A
3.57318e-17	-0.470492	VCAM1
9.70686e-17	0.404967	KLF4
1.08723e-16	-0.247533	LAMC2
1.54358e-16	-0.37095	MYH9
1.56596e-16	-0.174242	TMBIM6
2.00763e-16	0.319744	MYADM
9.82438e-16	-0.247724	STAP2
1.58118e-15	0.188971	MNX1
1.97456e-15	0.255633	MIR24-2
2.74128e-15	0.215659	PPP1R1B
2.8801e-15	0.251529	ELF3
3.76041e-15	-0.234032	PSME2
4.20688e-15	-0.268258	PDLIM1
4.28598e-15	0.228467	FAM53C
4.43989e-15	-0.299466	FLNA
5.03213e-15	-0.255869	ANXA3
5.19929e-15	-0.425784	TUBA1A
1.65989e-14	0.215543	MLF1
1.92006e-14	-0.198384	TAP1
2.13398e-14	0.189268	SEPP1
2.20897e-14	-0.164917	BAALC
2.4402e-14	-0.234345	UBE2Z
2.74197e-14	-0.225823	ENO1
2.88247e-14	0.238487	CSRNP1
4.3028e-14	0.216708	MYLIP
4.45515e-14	0.254596	ERRFI1
5.43185e-14	0.206491	CCNL1
5.8792e-14	0.218352	SETD5-AS1
5.94439e-14	-0.46805	LGALS1
1.031e-13	-0.159731	NFE2L3
1.20631e-13	0.267562	SRSF7
1.26438e-13	0.297059	KLF2
2.94921e-13	-0.221595	PTMS
3.14702e-13	-0.236196	TRIM47
3.35814e-13	-0.457876	KRT19
3.87185e-13	0.244617	SNHG12
4.89312e-13	-0.130656	CTSE
6.13672e-13	-0.252131	GPX4
6.66817e-13	-0.141875	HINT1
7.4029e-13	0.206365	FAM133B
7.73222e-13	0.1682	FRAT2
8.23533e-13	-0.23739	CD9
1.02745e-12	0.146589	CIRBP
1.07566e-12	0.193165	FGFR3
1.3189e-12	0.23082	SOCS1
1.67823e-12	0.16262	SLC4A4
1.851e-12	-0.409603	TNFAIP2
2.18904e-12	-0.190663	HSPG2
2.21982e-12	0.192939	CBX4
2.32053e-12	-0.198517	TAX1BP3
2.39735e-12	-0.337409	CALD1
2.58378e-12	0.191314	DUSP8
2.94046e-12	-0.162337	LGALS9
3.16349e-12	0.174592	NGFRAP1
3.81823e-12	-0.237244	TINAGL1
3.92912e-12	0.220577	SLC37A4
3.93839e-12	0.174376	FBXO21
4.13749e-12	-0.1206	S100A3
4.14324e-12	0.166052	SRSF5
4.20056e-12	-0.201499	ANXA2
4.34554e-12	-0.211153	CFB
4.74656e-12	0.240047	MAP1LC3B
5.85607e-12	0.161389	TXNIP
6.12839e-12	0.131973	KCNJ16
6.77567e-12	-0.208731	MGAT4B
7.9256e-12	0.204965	MIDN
7.93901e-12	0.152283	SH3YL1
9.08617e-12	-0.154765	PTMA
9.23703e-12	0.195091	AQP1
9.45526e-12	0.170232	METRN
1.14284e-11	-0.2621	AKR1C1
1.16145e-11	-0.197509	FUT4
1.16256e-11	-0.191353	EIF5A
1.17789e-11	-0.191211	COX17
1.30639e-11	-0.223228	CMTM6
1.73459e-11	0.260446	CA4
1.92112e-11	0.210761	KLF6
2.02773e-11	-0.201286	SLC2A6
2.12491e-11	0.171232	PHGDH
2.12761e-11	0.205458	PNP
2.77573e-11	0.164851	CLDN10
3.0576e-11	-0.216465	GPRC5B
3.48149e-11	0.284056	CTGF
3.72144e-11	-0.342669	SOD2
4.21366e-11	0.150574	HSPA1B
4.6191e-11	-0.188882	DDR1
4.96049e-11	-0.260455	RAB11FIP1
5.12909e-11	-0.227614	TUBB6
5.19101e-11	0.145131	SAT2
5.5336e-11	-0.203891	ADAM9
6.22182e-11	-0.239254	PLAUR
6.8082e-11	0.24143	ZFP36L1
7.07638e-11	-0.226527	MARCKS
7.17566e-11	-0.164213	ARPC2
7.30609e-11	-0.190448	PDCD5
7.69064e-11	-0.457352	IFI6
8.94738e-11	0.16863	SNHG8
1.19504e-10	0.222342	ZC3H12A
1.21633e-10	0.339975	CD83
1.2557e-10	-0.206283	GSN
1.26877e-10	-0.203345	EGLN1
1.53067e-10	-0.263317	CD74
1.53417e-10	0.196452	DNAJB4
1.59241e-10	0.161861	ART3
1.7734e-10	0.104043	EIF1
1.85308e-10	-0.243719	CDH1
1.91542e-10	-0.194237	BACE2
1.93317e-10	0.14622	BTG1
2.08086e-10	-0.157314	PSMB1
2.25447e-10	-0.279412	C3
2.38166e-10	-0.197051	TXN
2.65576e-10	0.170683	HMGN2
2.65926e-10	0.324839	LEFTY1
2.82402e-10	0.130887	DDX5
2.90287e-10	-0.341233	BIRC3
2.96028e-10	-0.190138	TSPAN15
3.38556e-10	0.380611	HIST1H1C
3.45934e-10	-0.203071	GRN
3.55348e-10	0.183662	ADRA2A
3.63744e-10	0.168575	ANXA9
4.27416e-10	-0.256696	SQLE
4.48614e-10	-0.219967	LY6E
4.55272e-10	-0.197579	PRDX1
4.7002e-10	-0.181698	SPINT1
4.91159e-10	-0.204591	RELB
5.05866e-10	0.196503	YME1L1
5.3932e-10	-0.32616	KRT23
5.65356e-10	0.332667	ADM
5.73911e-10	-0.167446	HLA-C
5.91987e-10	0.208134	UBE2S
5.95869e-10	-0.23171	CXCL16
7.31383e-10	-0.183279	PFN1
7.50511e-10	-0.144943	NDUFV2
8.0303e-10	-0.169581	YBX1
8.16169e-10	0.168383	PPP1R10
9.39233e-10	0.177353	VASN
9.60065e-10	-0.18619	IFITM3
9.64738e-10	0.339874	CXCL3
9.67475e-10	-0.179002	OPTN
1.0305e-09	0.123231	ATP5G2
1.03287e-09	-0.176387	SLCO3A1
1.28201e-09	-0.169506	RBX1
1.39959e-09	0.243747	CEBPD
1.56122e-09	0.147416	SLC9A3R1
1.82521e-09	-0.154027	GUK1
1.84291e-09	0.166076	ZFAS1
2.51523e-09	0.141807	SRF
2.55765e-09	0.180729	CEBPB
2.65933e-09	-0.254377	PMEPA1
2.95166e-09	-0.0556988	CDH6
3.34202e-09	0.175979	TOB1
3.35068e-09	0.0996033	CLU
3.72416e-09	-0.139648	RAC1
3.73627e-09	0.301368	GBP1
3.9656e-09	0.165362	PRKAR2B
3.9849e-09	-0.176669	SYNGR2
4.3227e-09	0.158922	DDX3Y
5.3464e-09	0.193018	TRIB1
5.45189e-09	-0.0759309	RP11-283G6.4
5.4575e-09	0.200521	KLF10
5.62699e-09	-0.180114	P4HB
5.96701e-09	0.15143	TMEM37
5.97526e-09	-0.179257	PPIB
6.14205e-09	-0.211963	C1S
6.32884e-09	0.195932	ID1
6.63283e-09	0.17385	GLUL
7.87908e-09	0.0800404	RPS18
7.90836e-09	-0.172974	RPS19BP1
8.14917e-09	-0.0953886	NCF2
8.17686e-09	-0.143488	FTH1
8.50184e-09	-0.141161	VAMP8
8.74955e-09	-0.167809	CDC42
9.34838e-09	0.0711304	GEM
9.51823e-09	-0.160641	CALM2
1.16968e-08	-0.131061	SEC61B
1.25832e-08	-0.162062	TMED9
1.40363e-08	-0.152972	DYNLT1
1.4423e-08	-0.179866	RHOC
1.51348e-08	0.154571	HEXIM1
1.54022e-08	-0.128337	PSMC1
1.68682e-08	-0.246311	ANKRD36C
1.78105e-08	-0.161475	SPIB
1.79305e-08	-0.15579	CREB3
1.83779e-08	-0.206521	LSR
1.88004e-08	0.14423	EPB41L4A-AS1
1.88126e-08	-0.29298	LTB
1.91837e-08	0.145773	C12orf57
2.00123e-08	0.170229	KCNJ15
2.02365e-08	0.123609	FAM46C
2.65673e-08	-0.152751	PSME1
2.88745e-08	0.14064	PER2
2.96125e-08	0.0751852	RNU11
3.09516e-08	-0.143356	EMP3
3.1837e-08	-0.144825	ARPC5
3.5301e-08	-0.150019	PRELID1
3.53861e-08	-0.147465	TGFB2
3.60739e-08	-0.178892	PPP1R14B
3.90701e-08	-0.0531221	RFTN1
3.947e-08	-0.128224	PGAM1
4.14572e-08	-0.106996	TRAF1
4.20189e-08	0.2248	KCNQ1OT1
4.31331e-08	-0.147402	HMGB1
4.39448e-08	-0.11538	IL23A
4.4774e-08	-0.222265	TNFRSF12A
4.94483e-08	0.162758	NDRG2
5.01983e-08	0.135918	IMPA2
5.31751e-08	-0.186511	CX3CL1
5.37207e-08	-0.123978	SPINT2
6.09095e-08	-0.136566	MSN
6.14404e-08	-0.127013	TMEM50A
6.36226e-08	-0.119659	HLA-F
6.45807e-08	-0.192735	GADD45A
6.77427e-08	0.181598	RAMP1
6.85476e-08	-0.129774	CLDN6
7.6775e-08	-0.221222	TNFSF10
7.98599e-08	-0.181014	S100A16
8.07631e-08	0.275004	RASD1
8.08372e-08	-0.208273	APOBEC3B
1.00022e-07	-0.0963946	SULF2
1.01828e-07	0.193617	ID4
1.02476e-07	-0.126581	EDF1
1.04627e-07	-0.340782	TFPI2
1.09986e-07	-0.143976	PFKP
1.11481e-07	0.132682	TCEA3
1.17058e-07	-0.144347	RABAC1
1.1809e-07	-0.153153	JUP
1.22433e-07	-0.0508713	HDAC9
1.28059e-07	0.14088	FGFR4
1.31018e-07	0.115384	ACAA1
1.36507e-07	0.075884	TPT1
1.36852e-07	0.0732059	KIAA1683
1.52754e-07	-0.149408	SLC39A1
1.53815e-07	0.169617	RGS3
1.55452e-07	-0.145967	CDC42EP5
1.59217e-07	0.190207	MUC6
1.6166e-07	0.118147	LAPTM4B
1.65377e-07	0.147851	NPY1R
1.68378e-07	-0.124222	FSD1L
1.75495e-07	-0.143703	SPPL2A
1.81328e-07	-0.142807	BID
1.94845e-07	-0.140257	PSMC3
1.95306e-07	0.0960012	RNU12
2.01175e-07	-0.136983	SSR4
2.01188e-07	-0.112423	MFI2
2.18025e-07	-0.196549	SPTBN1
2.26847e-07	-0.0928663	BOK
2.30426e-07	-0.129881	SNRPG
2.31609e-07	-0.140015	RRAS
2.35986e-07	0.134931	ADORA1
2.4079e-07	-0.129801	TMEM132A
2.46908e-07	-0.162418	LRRFIP2
2.5205e-07	-0.126961	CST3
2.53689e-07	0.156979	EIF4A3
2.5722e-07	-0.1422	ZYX
2.57794e-07	0.112981	GTF2I
2.67667e-07	-0.153943	ARHGDIA
2.68307e-07	0.162662	ARL4D
2.81893e-07	0.0733085	RPS3
2.83708e-07	-0.130447	YWHAH
2.84584e-07	-0.161244	ST14
2.91423e-07	-0.13145	GTF3C6
2.99498e-07	-0.144333	HDGF
3.08968e-07	0.153087	SYNE1
3.14391e-07	-0.133694	CCT2
3.15994e-07	-0.143416	USMG5
3.18252e-07	-0.141802	ERO1L
3.29292e-07	0.116992	UBC
3.52436e-07	0.107323	SRSF3
3.56658e-07	-0.148721	CAP1
3.88693e-07	-0.134507	COMT
4.24508e-07	0.150903	MKNK2
4.30502e-07	-0.159603	KRT18
4.47636e-07	-0.215967	MCAM
4.54976e-07	0.0999014	HLTF
4.72022e-07	0.0419911	AXIN2
4.72852e-07	-0.13762	PPIA
4.78373e-07	0.116887	RNF39
5.12752e-07	-0.153243	RNF213
5.16564e-07	0.0702425	RP11-173B14.5
5.29902e-07	-0.1204	C5orf15
5.3407e-07	0.099516	RPPH1
5.46106e-07	-0.13141	CFL1
5.49782e-07	0.105798	SYT6
5.52606e-07	-0.147663	RAN
6.01353e-07	-0.156445	DDAH2
6.02382e-07	-0.18701	RPS27L
6.23375e-07	-0.120811	RPN2
6.33462e-07	-0.13957	TMSB4X
6.48397e-07	-0.129103	PPA1
6.73822e-07	-0.214527	CALR
6.95368e-07	-0.170133	PLP2
7.05438e-07	-0.139479	YWHAB
7.50545e-07	-0.20547	HMGA1
8.12099e-07	-0.115957	GNG5
9.08722e-07	0.132347	H2AFX
9.2086e-07	0.0976811	ATP1A1
9.65691e-07	0.129835	LINC00261
9.91872e-07	0.135905	SKIL
1.00136e-06	-0.172792	TUBA1B
1.01219e-06	-0.171202	FDPS
1.03849e-06	0.109439	ATP1B1
1.08266e-06	0.114275	SERPING1
1.09992e-06	-0.118156	TNFAIP8
1.1209e-06	0.0737598	RPL3
1.14266e-06	-0.13872	SEC61G
1.17996e-06	-0.136408	DHRS3
1.19281e-06	0.142546	FAM150B
1.23605e-06	-0.0956242	SERF2
1.25574e-06	0.0773896	SNORD3B-2
1.26789e-06	0.0806567	EDN3
1.31065e-06	-0.144228	GNB1
1.42197e-06	-0.153592	TNIP1
1.42322e-06	0.0927173	SERPINA5
1.4433e-06	-0.165909	TJP2
1.44921e-06	-0.128108	RAB11A
1.49905e-06	-0.111366	SUB1
1.53649e-06	0.162842	TIPARP
1.53666e-06	-0.150702	HYI
1.56779e-06	-0.137097	WDR1
1.65055e-06	-0.115683	GPR137
1.66577e-06	-0.120133	CAPNS1
1.72244e-06	-0.117914	ATP6V0E1
1.77884e-06	0.191381	C10orf10
1.79642e-06	0.11876	HSP90AB1
1.93819e-06	-0.109863	PSMA3
2.00728e-06	-0.0704578	SLC30A2
2.05216e-06	-0.145827	C19orf10
2.19981e-06	-0.118308	ATP6V0B
2.20059e-06	-0.134325	PDIA6
2.20649e-06	0.197349	HSPA5
2.33936e-06	-0.131813	PSMB9
2.43475e-06	0.117198	ECHDC2
2.44965e-06	0.153795	C5orf45
2.50304e-06	-0.125597	GPC1
2.52883e-06	-0.12894	PSMB3
2.55942e-06	0.0607415	EEF1A1
2.5801e-06	-0.155173	SELM
2.60134e-06	-0.149838	CBX6
2.63787e-06	-0.105579	LACTB
2.70569e-06	-0.121512	DAD1
2.74903e-06	0.111339	NR4A2
2.78616e-06	-0.180414	LIF
2.85493e-06	0.0997776	MAGEH1
2.91039e-06	0.257674	CXCL1
2.93254e-06	0.113685	RAB20
3.01495e-06	-0.133882	VASP
3.02066e-06	0.0943566	CITED4
3.20698e-06	-0.0439059	MYC
3.37694e-06	-0.141878	KIF5B
3.47957e-06	-0.100023	DDX39A
3.50161e-06	0.1246	ERO1LB
3.51e-06	-0.110822	POMP
3.54271e-06	-0.190106	TIMP1
3.66421e-06	-0.129729	RCN1
3.68935e-06	0.110906	ARHGAP24
3.70293e-06	-0.156037	SH3BGRL3
3.73132e-06	-0.0976587	ATP6V1G1
3.79706e-06	-0.169202	UGCG
3.84412e-06	-0.150992	MACF1
3.84631e-06	0.106668	THRA
3.87863e-06	0.166702	ODC1
3.90211e-06	-0.13388	RTN4
3.96165e-06	-0.240652	ICAM1
4.04725e-06	0.126788	CDK14
4.0571e-06	0.156201	MAFB
4.11598e-06	0.0765223	RMDN2
4.12058e-06	-0.153951	TUBB
4.41222e-06	0.0653138	RPS3A
4.43942e-06	0.125185	LINC00910
4.45807e-06	0.117011	MPP1
4.48385e-06	-0.105233	PSMC4
4.52596e-06	-0.152765	PRSS8
4.61138e-06	-0.125231	KLHL5
4.80562e-06	0.148286	HSPA8
4.90134e-06	-0.113183	PSMB6
4.99368e-06	-0.15646	SERINC2
5.07487e-06	-0.110794	LMAN2
5.29419e-06	0.0956617	PER1
5.29596e-06	-0.13787	MYO6
5.30108e-06	0.124786	ITM2C
5.5453e-06	-0.132422	AKAP7
5.58578e-06	0.027925	CES1
5.63007e-06	0.11108	SULT1A1
6.09262e-06	-0.127712	BRI3
6.13284e-06	0.111462	ECH1
6.19679e-06	-0.120908	RASGRP3
6.22881e-06	-0.213877	SOX4
6.25873e-06	-0.0819156	ANO9
6.4121e-06	-0.11731	SNRPE
6.60085e-06	-0.131579	SLC39A14
6.64848e-06	0.120137	C16orf80
6.83008e-06	-0.119731	SNX10
6.83588e-06	-0.112531	LAMTOR5
7.11105e-06	0.140657	NUFIP2
7.71251e-06	-0.287564	VIM
7.71469e-06	-0.133602	ZBTB20
7.76093e-06	0.158841	ELMSAN1
7.76441e-06	0.0795456	C6
7.85084e-06	-0.114243	DHCR24
8.09385e-06	0.127814	KCNK5
8.10455e-06	0.11288	MED30
8.22127e-06	0.0858072	FXYD2
8.26543e-06	-0.148257	LAMP2
8.70507e-06	-0.123797	VCP
8.70685e-06	0.141165	RPGR
8.90094e-06	0.108393	CTTNBP2
9.34945e-06	0.21061	HES1
9.4413e-06	-0.136766	COX7B
9.47353e-06	-0.117908	COX7A2
9.54203e-06	-0.0648964	ICOSLG
9.59185e-06	-0.114952	PSMA7
9.59457e-06	-0.110125	PDLIM4
9.68058e-06	0.102325	OBSL1
9.80393e-06	-0.119935	DNAJC10
9.8798e-06	0.106865	ADCK3
9.91536e-06	-0.115448	PSMA4
1.06371e-05	0.120862	C14orf105
1.0661e-05	-0.135156	CTSD
1.12418e-05	-0.156455	C1R
1.12943e-05	0.11043	PHLDB1
1.17298e-05	-0.106531	DBN1
1.17795e-05	-0.124005	ITGA3
1.19128e-05	-0.16202	PDZK1IP1
1.21537e-05	0.0698234	PEG10
1.2424e-05	-0.073036	PLAU
1.24915e-05	-0.108383	TMEM208
1.25971e-05	-0.131938	MVP
1.31555e-05	-0.0894041	EPCAM
1.33616e-05	-0.113437	MALL
1.34021e-05	0.114423	RBM23
1.34276e-05	0.14223	GATA6
1.35725e-05	0.106094	EIF5
1.39724e-05	-0.067326	TNF
1.40417e-05	0.0725404	RP11-680F8.3
1.44092e-05	0.0811097	ENTPD3
1.53166e-05	0.0851529	SNRNP25
1.67924e-05	0.0600629	RPL11
1.68064e-05	-0.12859	COMTD1
1.72495e-05	-0.142498	DBI
1.75112e-05	-0.120416	DYNC1H1
1.77715e-05	0.0551206	SNORD3D
1.87813e-05	-0.136032	MACC1
1.96982e-05	0.106386	NUDT4
2.00983e-05	0.0843246	TRA2B
2.04572e-05	-0.109423	PA2G4
2.05608e-05	0.116332	TRA2A
2.05679e-05	0.114037	ARSE
2.07551e-05	-0.0646855	ITPR3
2.08124e-05	-0.109517	TXNDC17
2.13252e-05	-0.119176	RBM8A
2.14743e-05	-0.0745211	SGK223
2.15029e-05	-0.0523233	PTGES
2.18318e-05	-0.120683	JAK1
2.19114e-05	0.132867	KDM6B
2.22874e-05	-0.140133	CDV3
2.24714e-05	0.0923984	PRR26
2.27071e-05	0.063404	LATS2-AS1
2.29586e-05	0.149752	CDKN1A
2.38921e-05	-0.134419	PSAP
2.40046e-05	-0.0840172	RP11-277P12.20
2.4036e-05	0.123585	DAB2
2.46327e-05	-0.108806	SLC38A1
2.46813e-05	-0.183073	CD40
2.50447e-05	0.201653	ZNF503
2.50841e-05	-0.116297	CTTN
2.82903e-05	0.118273	DUSP5
2.84226e-05	-0.0832121	RP11-713P17.3
2.87277e-05	-0.107727	ADRM1
2.92153e-05	-0.150842	PHLDA1
2.92627e-05	0.0751202	ETV4
2.98757e-05	-0.0870815	CAPG
2.99796e-05	-0.0448169	OXTR
3.06339e-05	-0.100638	NAA10
3.08841e-05	-0.0954722	CHCHD2
3.13635e-05	-0.074412	B4GALT2
3.14154e-05	-0.118301	PTPRF
3.17162e-05	0.0901689	PRR7
3.24435e-05	0.120371	IGFBP7
3.30885e-05	0.0866539	CHKA
3.34652e-05	-0.0970987	MT-ND5
3.3538e-05	-0.119725	SYNCRIP
3.40236e-05	-0.0938018	NRAS
3.42081e-05	-0.189741	NCEH1
3.42706e-05	-0.120843	SMS
3.47746e-05	0.138087	DUSP6
3.48533e-05	0.101829	TLE3
3.57752e-05	-0.0484519	TMEM217
3.60726e-05	0.101905	GSTK1
3.62549e-05	0.0475458	DZIP1L
3.65001e-05	0.109833	SERPINA6
3.73096e-05	0.118246	TTYH1
3.77652e-05	0.0572661	RPL21
3.78234e-05	0.107706	NCL
3.80045e-05	-0.173235	WFDC2
3.87848e-05	-0.0700533	SDCBP2
3.89603e-05	0.100772	SCNN1A
3.97518e-05	0.0445806	RIPK4
4.11976e-05	-0.0323032	GDA
4.17385e-05	0.0797219	MEIS1
4.19604e-05	-0.0153804	CTHRC1
4.3942e-05	0.076612	CMBL
4.42035e-05	-0.115504	MYO10
4.42806e-05	-0.124504	HNRNPAB
4.42856e-05	-0.118253	ENAH
4.72098e-05	-0.129443	RAB9A
4.83596e-05	-0.103462	ARPC3
4.83726e-05	-0.122623	ADK
4.96227e-05	0.0932186	NEURL1
4.97798e-05	-0.112212	GTF3A
5.03271e-05	-0.112845	PTP4A2
5.05761e-05	0.111946	EPC1
5.14755e-05	0.0595995	ANXA4
5.24089e-05	-0.227013	BAG3
5.25157e-05	-0.100171	PTBP3
5.48667e-05	0.0936763	KLF9
5.53296e-05	-0.104162	REEP5
5.65167e-05	0.202377	THBS1
5.74902e-05	-0.109326	MGST3
5.79051e-05	0.0280645	ALDH1A1
5.97171e-05	-0.104943	FSTL1
6.04128e-05	0.0922099	YPEL3
6.11153e-05	0.110574	EGR3
6.22856e-05	0.054514	RP11-141B14.1
6.28108e-05	0.0657418	HECA
6.30659e-05	0.0537769	FBXO42
6.39328e-05	-0.108512	SLK
6.51339e-05	0.0563088	IFRD1
6.61188e-05	-0.0719355	CTXN1
6.79641e-05	-0.164561	MDK
6.8227e-05	0.0957148	ARF4
6.85516e-05	-0.0926461	MRPL36
6.98466e-05	-0.117552	CYBA
7.05587e-05	0.0732919	ADARB2
7.14308e-05	0.0448826	SNORD3B-1
7.17468e-05	0.115334	SLC25A25
7.24071e-05	-0.0781682	TRIM69
7.29136e-05	-0.12441	PTTG1IP
7.33449e-05	-0.0985912	FBLIM1
7.52438e-05	-0.117569	TES
7.56045e-05	-0.383316	REG1A
7.68618e-05	-0.0950537	TP53BP2
7.6875e-05	0.103828	OSER1
7.75144e-05	-0.0906325	TIMM17A
7.75764e-05	-0.057288	A4GALT
7.81513e-05	-0.0860817	NUDC
7.82184e-05	0.0201453	ALDOC
7.87249e-05	-0.0998712	UBL5
7.941e-05	0.0936252	PTPN2
7.95045e-05	0.0535905	AC073283.4
7.98933e-05	-0.0906746	MT-ND2
8.01759e-05	-0.103018	TMED10
8.16792e-05	-0.0956194	COTL1
8.21818e-05	-0.0823593	MT-ATP6
8.45433e-05	-0.0152764	ASB9
8.45433e-05	-0.0142013	PSORS1C1
8.52581e-05	0.128295	IRF1
8.68432e-05	0.0429819	HS6ST1
8.72947e-05	0.0847708	C3orf58
8.77129e-05	-0.106677	ENY2
8.82747e-05	-0.102515	RASSF8
8.90263e-05	-0.0681689	RP11-215G15.5
8.95696e-05	-0.0510436	GEMIN8
9.01703e-05	-0.110752	ATP5G1
9.22584e-05	-0.114039	SMAD3
9.39937e-05	-0.0912758	RTP4
9.45575e-05	0.0654059	RPS26
9.53396e-05	0.0497884	PTCH2
9.59548e-05	0.0914045	EBPL
9.59946e-05	0.0346559	RP11-350N15.5
9.69607e-05	-0.0611849	MET
9.80797e-05	0.133487	VMP1
9.81845e-05	-0.0545417	ASPHD1
9.83587e-05	-0.119138	PHPT1
9.84173e-05	0.0917635	RPRD2
0.00010007	-0.0975697	KRT8
0.00010071	0.124406	SPRY2
0.000101244	-0.103789	RPL36AL
0.000101794	0.0910639	PEBP1
0.000102083	0.0959839	FAM110C
0.000102314	-0.0993852	SET
0.000102502	-0.144508	DCDC2
0.000102519	0.104922	PRR15L
0.000103642	-0.111651	ATP13A3
0.000104027	0.0550442	LRRC36
0.000108421	-0.0914508	MPDU1
0.000108991	0.0899835	RBM39
0.000109458	-0.122635	CLDN23
0.000110116	0.0999414	GNL1
0.000111278	0.00744754	EPHB6
0.000113634	-0.0852982	LMTK3
0.000114012	-0.104011	PGLS
0.000114592	-0.140586	MANF
0.000115551	0.106889	REL
0.000115804	-0.104756	UBE2I
0.000115872	0.0484232	SNED1
0.000116651	0.0735044	TSPAN4
0.000117511	-0.0905465	PIEZO1
0.000121241	0.133479	CA2
0.000121623	-0.0207792	CYTH1
0.000125141	-0.0840655	MT-CYB
0.00012707	0.0558904	BAIAP2
0.000127328	-0.0957372	NDUFC2
0.000127481	-0.0805614	TTC9
0.000127854	-0.0900749	DDA1
0.000128708	-0.0853562	SERPINB8
0.000129743	0.106453	PPP1R15B
0.00013093	0.103136	ARL6IP1
0.000132424	0.153275	SDC4
0.00013333	-0.0665261	KIAA0232
0.000137315	-0.0985152	SEC61A1
0.000138516	-0.0994484	SLC43A3
0.00014103	-0.108791	ITGAV
0.000142102	-0.0966879	CRB3
0.000149042	-0.0804714	MT-ND4
0.000149694	-0.0308956	GPR176
0.000150878	-0.0683807	ISG20
0.000155474	-0.11452	MLEC
0.000155594	0.084481	GGT1
0.000155793	-0.102404	COX16
0.000156164	-0.104941	NDUFS5
0.000156276	-0.146742	IFNGR2
0.000157336	-0.0952316	LAMB3
0.000159054	0.0978095	AC005152.3
0.000162327	0.185947	H1F0
0.000165744	-0.0892446	STT3A
0.000170932	0.134422	BCO2
0.000172141	0.0916188	HSD17B11
0.000177345	-0.0873064	MAGI3
0.000180112	0.0588149	RPS4X
0.000183207	-0.104612	TP53I3
0.00018338	-0.146157	MIR4435-1HG
0.000183467	0.0684232	FAM50B
0.000183676	0.0932581	C19orf60
0.000183744	0.161549	HIST1H2AC
0.00018631	-0.130107	TUSC3
0.000187181	0.0799941	PTPRN2
0.000191767	-0.109075	TM7SF3
0.000193002	-0.00387119	PDE10A
0.000195124	-0.0981035	NDUFS6
0.000196599	0.0435118	HGD
0.000198532	-0.0803427	EIF6
0.000199037	-0.101946	PRKAR1A
0.000199876	0.066892	POLG2
0.000200958	-0.0803366	PLA2G4C
0.00020589	-0.0535487	PTPRH
0.000207121	0.0797627	UQCRB
0.000208673	-0.106108	PSMA1
0.000209086	-0.111524	MAP4
0.000209652	0.0471454	RP11-552E20.1
0.000211021	-0.0685253	WIPI1
0.0002117	-0.10311	MAP4K4
0.000214266	0.0524139	RPL34
0.000217567	0.107518	BRD2
0.000220734	-0.0961238	FKBP2
0.000223175	0.201977	PDLIM3
0.000224052	0.0471519	COX6B2
0.000224472	-0.107797	VPS29
0.000224645	0.0644261	C14orf79
0.000225963	-0.0525575	CMTM3
0.000227465	0.0975136	FOXJ1
0.000233264	-0.0851207	TPRKB
0.000233678	-0.103148	HSBP1
0.000233788	-0.0880592	GPATCH4
0.000233829	0.110642	ING1
0.000234542	-0.089961	TM9SF3
0.000235454	-0.118782	MLLT4
0.00023592	-0.105942	DSG2
0.00023983	0.0713812	NRP1
0.000239851	-0.0927332	PARK7
0.000241961	-0.0890384	ELOVL5
0.000243529	-0.0606653	KLHL36
0.000244602	0.0799398	TNS1
0.000244976	-0.069803	ABRACL
0.000258425	0.0601645	SH3BGRL
0.000264815	0.0627877	CD81
0.000267836	-0.0990741	SLC12A7
0.000267848	-0.0724746	ACTN4
0.000268209	0.105495	FAM129B
0.000271823	-0.0774865	RARRES1
0.000272446	-0.0133499	AL132709.8
0.00027782	-0.0904329	CCDC124
0.000278646	-0.0306853	LINC00342
0.000280805	-0.0859111	ESYT1
0.00028093	0.0258698	CTD-2105E13.13
0.000284953	-0.0990436	TMBIM1
0.000285976	0.0577776	FOXO3
0.000287712	-0.106766	BAX
0.000289523	-0.0807093	CCDC167
0.000289562	-0.52401	HSPA6
0.000289846	-0.121357	SPHK1
0.000297386	0.109247	HIST1H4C
0.000297935	0.0592983	RPS15A
0.000297994	0.201924	ID3
0.000300063	-0.117007	ALDH3A2
0.000300355	-0.101723	MXD4
0.00030126	0.081442	ZNF844
0.000301344	0.0678681	CYB5D1
0.000312482	0.0849993	LGALS3BP
0.000312486	-0.0853446	SNRPB
0.000313761	-0.112596	FNDC3B
0.000314998	0.069342	HMOX1
0.000317574	-0.103148	POLR2B
0.000321776	-0.0840547	MCUR1
0.000323328	-0.21052	CCL20
0.000328985	-0.109597	PDIA4
0.000330455	-0.0988586	PSMD7
0.000330566	-0.0769157	GARS
0.000330937	0.0694491	PDE3A
0.000331659	-0.0383726	STX11
0.000332777	0.0991194	SNHG7
0.00033374	-0.10601	ATP1B3
0.000340622	-0.134942	CFTR
0.00034264	0.091191	IDH2
0.000345341	-0.0667443	SSR3
0.000348454	0.0802485	HIST1H2BD
0.000350301	-0.0913255	NUTF2
0.000351508	-0.0209518	CRABP2
0.000352551	-0.0818124	SLC4A2
0.000353809	0.102734	CHMP1B
0.000357915	0.0980581	RAP1GAP
0.000359993	-0.0275344	GLIPR2
0.000363339	-0.104447	CKLF
0.000363549	-0.11067	ACTR3
0.000364599	0.0735257	MNS1
0.000365693	-0.0313283	FAM57A
0.000369991	-0.135511	INSIG1
0.000375633	-0.149676	PRSS23
0.000375993	-0.0913136	PSMA2.1
0.000377029	-0.089133	LMF2
0.000377202	0.110729	PMAIP1
0.000377585	-0.091039	EBP
0.000378996	-0.0810665	KCTD9
0.000381383	-0.108008	SDF2L1
0.000382193	-0.0740807	DENR
0.000383462	0.0332422	ZSCAN1
0.000383769	-0.0751061	MSANTD3
0.000387964	0.0670129	MTX2
0.000393867	-0.0840755	MFSD12
0.000396456	-0.0590115	HOMER3
0.000396494	-0.0747946	LAMTOR1
0.000399222	-0.104498	TJP1
0.000406067	-0.107014	TPM3
0.000409849	0.138976	NEAT1
0.000411078	0.0431278	POU6F2
0.000411316	-0.0705871	ITGB6
0.000417535	-0.0906208	RTKN
0.00041922	0.0523831	RPS13
0.000419402	0.0760783	GIPC2
0.000420429	0.0353941	DCXR
0.000422734	0.0333386	RP11-504P24.8
0.000423341	0.0648373	RPL31
0.00042451	-0.0512701	PGM2L1
0.000434696	-0.109178	PLSCR1
0.0004371	0.082508	PCDH9
0.00044002	0.0865999	CAT
0.000442527	-0.0970009	ARF3
0.000444867	-0.096618	TRAM1
0.000446334	-0.113419	TSPO
0.000451959	0.0578776	RPIA
0.000467072	-0.0918488	ANXA11
0.000470145	-0.103035	CCT6A
0.000474552	0.049907	GSG1
0.000476217	0.0658817	PHYHD1
0.000481059	0.0460111	CACNB2
0.000482402	-0.043458	Z83851.1
0.000482877	0.0988355	HIST1H2BC
0.000485396	0.0706924	CASP3
0.000491373	0.0488252	GALM
0.000492799	-0.151093	TUBA1C
0.000497533	-0.0780358	RN7SL1
0.000502973	-0.0810915	CD46
0.000503616	0.0166962	GABRA5
0.00050459	-0.283073	SPINK1
0.000505498	-0.101649	HEBP2
0.000510045	0.118591	HERPUD1
0.000519254	0.0262405	ARL5B-AS1
0.000522245	-0.0309381	PLEKHN1
0.000524567	-0.0686483	ORAI1
0.000534509	0.0525117	FRAT1
0.000535707	-0.0736699	IL15RA
0.000544932	-0.0576041	EXTL3
0.000548795	0.0662313	C2orf72
0.000550065	-0.0889484	FKBP1A
0.000551031	-0.0114872	LINC00704
0.000552675	-0.0829475	SCRN1
0.000555841	0.0839228	GUCY1A2
0.000557262	0.0658744	ZFX
0.000564541	-0.0268389	SNX8
0.000566134	-0.0722197	MT-ND1
0.000568792	-0.140845	CYP3A5
0.000571814	-0.0896701	ARL8A
0.000572435	-0.0984356	FAM96B
0.000574033	-0.0793529	HYOU1
0.000574246	-0.146701	MSMO1
0.000582953	0.0758098	ST3GAL1
0.000596239	-0.0362673	ITGAM
0.000597615	-0.10439	MAL2
0.000599905	-0.082541	BTG3
0.000603431	-0.14137	PHLDA2
0.000611798	-0.0616018	IGSF3
0.00061873	0.0749505	CDKN2AIP
0.00062588	-0.0880186	IFI35
0.0006272	-0.116715	CANX
0.000642357	-0.0760456	PLXNB2
0.000644278	-0.0571635	C3orf52
0.0006453	0.0600753	ARHGEF37
0.000648154	-0.100722	RBM3
0.00065503	-0.15546	HSD17B2
0.000655172	-0.110288	BCL2L1
0.000665539	-0.0839476	ACTR1B
0.000676548	-0.030637	METTL22
0.000678038	0.0661599	LINC00982
0.000686774	0.0730321	SNAPC1
0.000693147	-0.0270966	RWDD2A
0.000695	-0.0942073	CLTB
0.000696163	-0.115205	BAZ1A
0.000697196	-0.0229856	PLAT
0.000716049	0.0425674	ANGPT1
0.000724807	-0.0425173	PDLIM7
0.000726014	0.0908509	TCF7
0.000726924	-0.0856812	SUMO2
0.000741066	-0.107295	NPC2
0.000741318	-0.0852493	IFNAR1
0.00074526	0.0973559	TUBA4A
0.000746375	0.0738696	CTA-293F17.1
0.0007516	-0.0355799	PSD3
0.00075186	0.0433727	TNFRSF10D
0.000757009	-0.092173	RRAS2
0.000769952	0.0626563	KB-1732A1.1
0.000782873	0.0706752	PKDCC
0.000794387	-0.0869418	ILK
0.000797767	-0.0887553	HLA-DRB5
0.000803913	-0.0680826	PVR
0.000812083	-0.0941865	FMNL2
0.000813697	-0.0933885	CNIH4
0.000813881	0.0428727	RASL10B
0.000816469	-0.119446	HSPE1
0.000817377	-0.0289491	CXCL11
0.000820091	0.0891137	CHORDC1
0.000824691	-0.0888614	COMMD3
0.000832373	0.0092495	SFMBT1
0.000835384	-0.0709938	TMEM248
0.00084887	0.139573	NTRK2
0.000849758	-0.0760246	TRNAU1AP
0.000850935	-0.0592916	CARS
0.000853124	0.102507	STC1
0.000853775	0.0442872	PPFIBP1
0.000857832	-0.107676	PVRL2
0.000868978	0.0514317	MPPED2
0.000884013	0.0539746	CEBPA
0.00088441	0.0366823	KHK
0.000884806	0.0840559	ESRRG
0.00088536	-0.0926991	PRDX5
0.00089978	-0.0667539	TRAF3
0.000912236	0.0734813	NEDD9
0.000921518	0.0286051	ADHFE1
0.000924348	0.0423819	CTC-250I14.6
0.000924882	0.0900426	RHOBTB3
0.000926435	0.0681989	ZNF92
0.000931414	0.0862497	HBP1
0.00093688	-0.0344718	ZNF202
0.000941162	0.048593	PIK3C2B
0.000949307	0.0145183	SNAI2
0.000954957	-0.0401014	TMEM45B
0.000959466	0.0461938	CNTLN
0.000984048	-0.0868919	RAB14
0.00098591	-0.141961	TACSTD2
0.00098882	-0.164888	HLA-DRB1
0.000996386	0.0632395	MAFK
0.00100551	-0.121899	CSF1
0.00101382	-0.0882542	CHMP3
0.00101399	0.100816	HSPB8
0.00103501	-0.0916019	RPN1
0.00105294	0.105279	ARL5B
0.00107243	0.0713378	TBCC
0.001074	-0.0905226	CBX1
0.00107611	0.0873524	STX18
0.00107937	-0.0845984	SNRPF
0.00108239	0.0774768	IRX3
0.00112069	-0.0843486	FRMD6
0.00112782	-0.0530576	NAB1
0.00112984	0.0157792	RP11-159D12.2
0.00114083	-0.0855342	MRPL28
0.00115273	0.0594302	RNF128
0.0011613	0.0810793	SUV420H2
0.00116406	-0.0966378	LSM3
0.00116846	-0.0567836	RHBDF2
0.00117221	-0.0250044	SCD
0.00117709	-0.0740842	MRPS23
0.0011809	0.0405401	LINC00346
0.00119437	-0.125757	TUBB2A
0.00119606	0.0818624	PLIN5
0.00120534	-0.0324602	CSGALNACT1
0.00120543	-0.0823405	UFD1L
0.00120765	-0.119975	ACAT2
0.00121731	-0.0862841	LRRC59
0.00124475	-0.0393255	TP53I11
0.00126055	-0.0474459	AKR1C3
0.00126162	-0.0840264	MDH1
0.00126209	-0.092226	KPNB1
0.00127106	0.0402325	RBPMS-AS1
0.00127611	0.0398903	PLEKHG2
0.00127842	-0.0496874	EEF1A2
0.00128544	-0.051302	RCN2
0.00128921	-0.0726686	MPZL1
0.00129256	0.0854337	LMNA
0.00129572	-0.0360455	ANO1
0.00129767	0.0482595	SLC25A44
0.00132293	-0.064363	IRAK2
0.00132412	-0.105238	PPAP2C
0.00133205	0.0916001	ZFAND5
0.00133472	0.052791	MLYCD
0.00133565	-0.105484	C4orf48
0.00135094	0.0948599	C1orf63
0.00136449	0.0908687	PDE8B
0.00136452	-0.0797311	EEF1B2
0.00139145	-0.0820914	MESDC2
0.00139308	0.0904253	COQ7
0.00139585	0.0642819	AASDH
0.00141478	-0.0149078	IL4I1
0.00141478	-0.0103211	ADM2
0.00142275	0.0543047	GJB1
0.0014249	-0.0972783	ORMDL2
0.00143045	-0.0698585	FASN
0.00143162	0.0890296	RSRC2
0.00144392	-0.0884747	TBCA
0.00144645	-0.0829819	IQCK
0.00144772	0.0527657	LINC00312
0.00145058	-0.0201353	SLC35F1
0.00145734	0.0622964	SMARCD3
0.00145816	0.0378953	C2CD4D
0.00146001	0.0697632	AMBP
0.00146093	-0.0639757	FNIP1
0.00146805	-0.102671	EIF5B
0.00149278	-0.0663558	FAM134B
0.00149979	0.0652314	SLC25A6
0.00150054	-0.0934857	DNAJB11
0.00151074	0.0602068	TRABD2B
0.00151878	0.0815032	FAM195A
0.00153186	-0.0519394	MICALL1
0.00153628	0.0756656	TMEM107
0.00153708	-0.115359	BST2
0.00154946	-0.080706	MRPL47
0.00155365	0.0481736	MIIP
0.00155696	0.0692815	REV1
0.00156211	-0.0854856	NDUFA13
0.00156506	0.0831893	SMCO4
0.00156687	-0.410356	LCN2
0.00157206	-0.0584179	DIAPH2
0.00158124	0.080862	ERP27
0.00158658	-0.0951063	PHF14
0.0015871	-0.0907839	PRMT2
0.00161005	0.0848143	EIF1B
0.0016155	-0.0374693	PI3
0.00162286	-0.0860456	GSTO1
0.00163881	0.046389	HIC2
0.00164145	-0.0381585	HMGN3-AS1
0.00165861	-0.0936224	IFNAR2
0.00166256	-0.0782006	PLOD3
0.00166275	-0.0487623	LRWD1
0.00166589	0.0970407	PBX3
0.00166815	-0.0834616	NONO
0.00168073	0.0434606	HINT2
0.00168073	0.289055	C8orf4
0.00168103	-0.09434	SSR2
0.00170253	-0.0267984	ANXA7
0.0017102	-0.0859951	GNAI2
0.0017126	0.0433953	RP11-73E17.2
0.00175797	0.0948548	AC140912.1
0.0017582	0.0793273	TTC39C
0.00177226	-0.175272	GPX2
0.00177979	0.0594523	KIAA1462
0.00178347	0.0181389	CDK7
0.00178901	0.0798674	CDIPT
0.00179243	-0.00926779	EDAR
0.00179795	-0.0545399	LRRC49
0.00180649	-0.144654	MARCKSL1
0.00181241	0.0788108	NOSTRIN
0.00184487	-0.0529935	ETS1
0.0018491	-0.0057247	SGCZ
0.00185089	0.0842012	HRSP12
0.00186898	0.0706948	CTSA
0.00187531	0.0711019	FAM211B
0.00188294	-0.0224425	PITPNM3
0.00189485	-0.0745946	SPNS2
0.00193414	-0.0620108	URM1
0.00194391	-0.0943979	CTBP2
0.00195561	-0.0405154	WWC3
0.00197692	-0.0884325	ROMO1
0.00198316	0.0315223	ZNF14
0.00199549	0.0354388	PTK2B
0.00200547	0.0493078	ZFAND1
0.00200876	0.0376041	HSD11B1L
0.00201058	-0.00767284	PARP3
0.00201556	0.0567878	BCAM
0.00201705	-0.0203959	ARNTL2
0.0020171	0.0697455	GABRE
0.00202662	-0.0629765	RP11-841O20.2
0.00203432	0.0796244	PGRMC1
0.00206239	0.0785721	SDC2
0.00207529	0.012599	SLC4A9
0.00207773	0.0820517	NOTCH2NL
0.00209143	0.0865714	TPD52
0.00210216	0.0698654	ALAD
0.00210503	0.0802867	ZNF444
0.00210767	0.0455093	SLC1A5
0.00210985	-0.0854529	TC2N
0.00214282	-0.0801086	ITGB5
0.00215487	-0.0205894	MAMLD1
0.00216325	-0.0645486	ATL3
0.00216624	-0.050016	GCNT3
0.00217951	-0.0882093	RHBDF1
0.00218488	-0.0848054	TRAPPC4
0.00218946	-0.0809312	F11R
0.00219431	0.0493988	PEX5
0.00220716	0.0635375	JADE1
0.00222611	0.0759006	FAM13A
0.00222656	-0.0854467	PAK2
0.00222688	-0.0953378	BACH1
0.00223415	0.0580799	RP11-161M6.2
0.00224117	-0.05042	XRCC5
0.00224182	-0.0961055	CAPN1
0.00224654	-0.0972226	GSTM4
0.00224967	-0.0448845	SEZ6L2
0.00225149	0.0723077	CEP95
0.00225691	0.0780263	WNK2
0.00225745	-0.0580257	GDI1
0.00225871	0.0185411	COA5
0.00226254	-0.0794938	EIF3M
0.00227435	0.112432	PTP4A1
0.00228371	0.0794876	ALDH9A1
0.00228497	-0.0889324	ERBB2
0.00229029	0.185307	SOCS3
0.00229458	0.0246521	SLC25A27
0.0022956	-0.0865127	ACADVL
0.00229748	0.0487822	RORC
0.00229937	-0.0704374	BSG
0.00230553	-0.0845638	CBX3
0.00231273	-0.0919963	RALA
0.00231775	0.0451355	ACACB
0.00233789	-0.11813	S100A14
0.0023518	0.0844136	SBDS
0.00235478	0.0710239	UPK1B
0.00237549	-0.0747576	TMED2
0.00237721	0.0126007	SGK1
0.00237965	-0.0421497	MICALL2
0.00238411	0.0533337	SIRT5
0.0023951	-0.106133	HLA-E
0.00240821	0.0687991	CCDC59
0.0024167	0.0394454	SH3PXD2A
0.0024274	-0.0958545	HNRNPH1
0.00243689	-0.0747154	RAB5B
0.00243844	0.0669981	TSEN34
0.00245117	0.0983487	CITED2
0.00246209	-0.0993057	CLDN9
0.00246431	0.0834297	TPRN
0.00246528	-0.0866896	PSMB4
0.00246795	-0.0783527	ZCRB1
0.00249172	0.0321299	RP11-528G1.2
0.00249447	0.055866	IRS2
0.00251384	-0.0306321	FAM219A
0.00253794	0.0594398	FMO5
0.00254123	-0.0853735	ATP6V1D
0.00255166	0.051638	SHMT1
0.00255516	-0.508945	LYZ
0.00255764	-0.101092	ACTN1
0.00257108	0.0831882	RP11-588G21.2
0.00257395	-0.0533706	HDX
0.00257966	-0.0798533	PSMD11
0.00260113	0.0334834	CCDC173
0.00260336	-0.0797885	C8orf59
0.00261352	0.0306826	HABP2
0.00261629	-0.00728074	TCTN2
0.00261981	0.00201466	ROBO1
0.00266195	0.0671835	ZMYND8
0.00266353	-0.0503038	CDCP1
0.00267108	0.0928533	SLC25A4
0.00267735	-0.0696375	SLC44A4
0.00268325	0.0829651	SLC20A2
0.00270415	-0.0724861	DDX6
0.00270545	0.0220883	C19orf40
0.00271132	0.0855662	TST
0.00271255	-0.0953659	CDH22
0.0027366	-0.079143	APOL6
0.00274315	-0.0787205	EIF2S1
0.00274849	-0.0860601	SCARB2
0.00274942	-0.0858623	IFT57
0.00275627	-0.0633024	EVA1C
0.00275635	-0.0221041	RP11-320N7.2
0.00276742	-0.0928949	KTN1
0.00277601	0.0377569	CALN1
0.00278957	0.00805071	DFNB59
0.0028043	-0.0735508	BCAR1
0.00281936	0.0472192	TMEM121
0.00284215	0.0814702	GMPR
0.00285672	0.0792931	ILF3-AS1
0.00286035	-0.0186027	AGR2
0.00286618	-0.0407938	SORBS2
0.00286985	-0.0262744	WNT4
0.00287096	0.0742629	ST3GAL6
0.00288084	-0.00823666	RP11-195M16.1
0.00288084	-0.0110887	SFN
0.00289095	-0.0939695	BLVRB
0.00290555	-0.0908198	PSMB8
0.00291349	0.0485176	ZNF331
0.00291669	0.0763308	KCNS3
0.00292339	0.0790912	VEPH1
0.00292591	-0.0735831	RHOA
0.00293083	-0.0391361	PAPSS2
0.0029319	0.0621159	FBP1
0.00293636	-0.0658495	PLEKHM2
0.00295469	-0.0952502	FADS3
0.00295784	-0.0243349	LCP1
0.00298269	0.0525678	SLC40A1
0.00298838	-0.0787369	SPCS3
0.0030222	0.0840176	RBM25
0.00302365	-0.0917775	HSD17B12
0.0030281	-0.0713	UTP3
0.00303714	-0.0626046	RPS6KA1
0.00304671	0.00998214	DNAJB1
0.00307628	-0.100883	DSP
0.00307707	0.00832349	RP11-135L13.4
0.00308137	-0.100975	GPX1
0.00309437	-0.0392448	SVIL
0.0031078	-0.0657137	MYH14
0.00311124	-0.0606456	SMOX
0.00312463	-0.0151671	TNFRSF9
0.0031345	-0.0774259	ABHD2
0.00315031	0.0170781	CDH23
0.00315962	-0.0232042	EMP2
0.00316064	0.0652547	DIMT1
0.00317268	0.018448	WWC2-AS2
0.00318737	-0.0853806	MRPL51
0.00318829	0.0506171	CREB3L4
0.00321663	-0.0763623	CAB39
0.00321674	0.0785404	GUCY1A3
0.00321829	0.0313562	SCN9A
0.00322142	-0.0645645	YWHAE
0.00323089	-0.0824717	GSPT1
0.00324157	0.0758039	LYRM1
0.00326512	-0.0894239	RAP1B
0.00327936	0.00153655	ULK4
0.00329658	-0.0802918	FAM89B
0.00331321	-0.0427467	GPR143
0.00332862	-0.0837807	RNH1
0.00334393	-0.0380592	KLC2
0.00336419	0.0483538	DNAJC27
0.00336916	-0.0485532	BIK
0.00339766	-0.00879393	ATP5D
0.0034143	0.0455706	EGR2
0.00343833	-0.0388837	ABHD6
0.00345283	0.0917726	ZFP36L2
0.00345491	-0.0860375	ITGB8
0.00345933	-0.0711294	KPNA2
0.0034638	0.0416946	MED26
0.00347058	0.0389874	TRO
0.00348271	0.00795108	SEMA3G
0.00348377	-0.0771148	SNRPD2
0.00350757	-0.0609332	PPP4C
0.00351959	-0.0807112	GDI2
0.00353294	-0.0826813	GADD45GIP1
0.00353428	0.0362884	MPP7
0.0035606	-0.0564143	SRP14
0.00356823	-0.0510206	ADAMTS10
0.00357231	0.0570062	ZNF823
0.00358435	-0.0410259	ABTB2
0.00360226	-0.0823198	NDUFB4
0.00360518	-0.0645634	SEC11C
0.00360738	0.0273807	ASAP1
0.00361546	-0.0371831	STX4
0.00362347	-0.00269824	TTL
0.00362396	0.075959	AMOTL2
0.00363005	0.0676854	BRD8
0.00363128	-0.0917771	TNFRSF11B
0.00363947	-0.0863538	SERPINB1
0.00365156	-0.0778421	TMEM8A
0.00365495	-0.00812109	RP11-7O11.3
0.00366387	-0.0835794	CALM3
0.00372252	-0.0639405	LCMT1
0.00373092	-0.0527853	DUSP4
0.00373429	-0.059424	PCBP4
0.00374483	0.0575501	RBMXL1
0.00376034	-0.035036	IL34
0.00379596	-0.0857823	CLTC
0.00381696	0.0166486	CAHM
0.00384263	-0.0444885	C11orf57
0.00384969	0.0495522	KIF27
0.00385748	-0.0217256	GPHA2
0.00387442	-0.0496771	GPRIN2
0.00388817	-0.0525966	ATP5O
0.00389202	-0.0259454	MAP3K7
0.00389598	0.0534837	APOH
0.00389918	0.0541865	USH1C
0.00391336	0.0131665	SPACA6P-AS
0.00391455	-0.0837714	NDUFA6
0.0039205	-0.0844972	ARPC1B
0.00393237	-0.0239738	MICAL1
0.00395238	-0.0624063	TRADD
0.00398934	-0.0725861	CLTA
0.00401892	-0.0071574	C14orf182
0.00402207	0.0514802	ACTB
0.00402264	0.0270214	CTC-232P5.3
0.00402999	-0.054097	TSPAN8
0.00403735	-0.0648352	GRWD1
0.00407854	-0.0872487	SERINC1
0.0040936	0.0627048	ATF1
0.00409546	0.0103436	RP11-64B16.4
0.00409574	-0.0181094	MTFP1
0.00411557	-0.036231	TMEM220
0.00412289	0.0519168	NUCKS1
0.00413219	-0.0922327	IL6ST
0.00413895	-0.0776619	FNDC4
0.00416332	0.102718	NEU1
0.00417236	-0.0741741	2021-03-05
0.00418049	-0.0569627	PSMC5
0.0041982	-0.0641062	NIPA2
0.00421845	0.0449779	RP11-298J20.3
0.00422399	-0.00859136	SIX4
0.00422809	-0.0856245	CHPT1
0.00423893	0.0588954	ALDH6A1
0.00425237	-0.0415104	PDE1C
0.00427349	-0.0697291	GMDS
0.00427687	0.0588733	CHCHD10
0.00428622	-0.073564	MYL9
0.00428721	-0.0577871	ACAP2
0.00431791	0.0274658	C17orf100
0.00432713	0.075682	KANSL1L
0.0043434	-0.0425632	HNRNPDL
0.0043506	-0.0676874	RBMS1
0.00435179	-0.0805557	ESF1
0.00437736	-0.0622346	ACTR1A
0.00438542	-0.0434041	KRT6B
0.00439305	-0.0502454	FGD6
0.00439536	0.05562	ZNF76
0.00439875	0.0814918	BCLAF1
0.00440651	-0.0635996	MRPS6
0.00441182	-0.0266962	CCDC134
0.00441501	0.0221811	NR4A3
0.00441776	0.0793834	PDCD4
0.00443971	0.0548229	TUFT1
0.00444465	-0.0631598	SSBP1
0.00444624	-0.0382026	TMEM11
0.00444954	0.040667	ZNF486
0.00446003	-0.0721211	MAP7D1
0.00449338	-0.0611568	MESDC1
0.00449514	0.0598007	TP53TG1
0.00451906	0.0150613	RP11-27N21.3
0.00452271	-0.0749345	LAMB2
0.00453537	-0.0759278	YIF1A
0.00455046	-0.105212	ARL6IP5
0.00457218	0.0539946	ZBTB10
0.00458683	-0.0195625	WDR76
0.00460725	-0.0806444	EIF3B
0.00460925	-0.0765965	SDF4
0.00463894	-0.0770721	TXNL4A
0.0046397	-0.00817597	ALDH1L2
0.00464818	0.0253083	MEI4
0.00465854	0.0129188	RP3-467K16.4
0.00466718	-0.0658298	COX6C
0.00466893	-0.0588889	PANK3
0.00467321	0.0712549	MXI1
0.00470385	-0.0403955	SLC25A29
0.00473275	0.0621874	RPS4Y1
0.00475615	-0.0454677	LARP4B
0.00477978	0.0657714	CSPP1
0.00479525	0.0489087	ZNF799
0.00481979	0.0645091	CLK4
0.00487483	-0.0362884	ECT2
0.00490472	-0.0863127	ARF6
0.00490706	0.0185387	LINC01136
0.00491531	0.0662466	OSBPL9
0.00494015	0.0654631	ST7-AS1
0.00498362	-0.0879565	CSTB
0.00498745	-0.0970066	NUPR1
0.00502127	0.0290655	CDKL2
0.00507355	-0.094885	GALNT1
0.00508068	-0.037639	DBNDD1
0.00509547	0.0756037	TBC1D4
0.00511906	-0.0617163	AGPAT3
0.00515894	-0.00103203	PPP1R3F
0.00521978	0.0704981	ATP6V0E2
0.0052405	-0.0820422	SRP72
0.00524055	-0.0607646	SPTLC2
0.00525337	0.0547963	FOSL1
0.00532016	0.048087	DPH5
0.00532714	-0.0410826	ARPC1A
0.00532831	0.0758107	ACLY
0.00534963	-0.069923	TRIOBP
0.00535698	0.0588014	ABTB1
0.00535879	0.060653	UTRN
0.00536226	0.0794575	SCGB2A1
0.00537997	0.0471586	RTN2
0.00539238	-0.0491792	PSMD8
0.0054057	0.0630774	PDGFD
0.00542249	0.0686639	RGMA
0.00542876	-0.0753022	UBE2H
0.00544451	0.0192508	SYT5
0.00544511	-0.0551017	INPP1
0.00546193	0.0312912	CLDN15
0.00546756	-0.0673923	PBDC1
0.0054739	0.0617584	SRSF10
0.00550555	-0.0811186	OSTC
0.00551445	-0.0505454	PIWIL4
0.00551678	0.0713047	NME4
0.00553207	-0.0645292	EMG1
0.00553381	0.118287	DUSP2
0.00554695	-0.0255681	C17orf89
0.00554729	0.0818766	VAV3
0.00554821	-0.0490853	SLC35C2
0.00556447	0.0127181	DNAH1
0.005583	0.0331932	RP11-499P20.2
0.0055997	0.0748237	FSCN1
0.00560597	0.0308667	CNN3
0.00565349	0.0417855	SLC17A4
0.00567181	-0.0539249	TMEM205
0.00567505	-0.0751068	PTGES2
0.00569237	0.0708295	SCTR
0.00569547	-0.059733	SSFA2
0.00571412	0.0537623	PWWP2B
0.0057221	-0.0150766	GULP1
0.00574891	-0.084538	PDLIM5
0.00578895	0.0290663	RHOJ
0.00579977	-0.321474	HSPA1A
0.00581864	0.11297	GAS1
0.0058243	0.0252527	RP11-1100L3.8
0.00582671	0.0416278	RPL22
0.00584375	0.030937	AC096772.6
0.00584411	-0.0311933	GAS7
0.00585555	0.00961039	HKR1
0.00587972	0.0431298	C17orf70
0.00588452	-0.0713146	TOLLIP
0.00588594	-0.0617539	CD276
0.00589349	-0.01477	HLA-DQA2
0.00591854	0.0705882	VAMP2
0.00591924	-0.0247563	APP
0.00595076	0.074943	JDP2
0.0059608	-0.0898329	RAB10
0.00598333	-0.047621	RPL28
0.00598537	0.0450818	SASH1
0.00598728	-0.0720954	SLC35B1
0.00602243	-0.0677624	FAM114A1
0.00604001	0.0346838	NCKAP5
0.00604676	-0.0416948	KCNK15
0.00606791	-0.0840085	PERP
0.00609205	-0.110301	CLDN1
0.00609399	0.061807	KLHDC2
0.00609477	0.0621554	SFPQ
0.00614737	0.0167977	PRKCG
0.00615088	0.0499443	ABHD14A
0.0061645	-0.0100257	XXbac-BPG181B23.7
0.006173	-0.037705	PLEKHA2
0.00618477	-0.0021908	LAMP3
0.00620221	0.0970262	YBX3
0.00620719	-0.0724025	BCAP31
0.00622144	-0.194332	CPB1
0.00623575	0.0755821	EPHX1
0.00624554	0.0366578	TLR3
0.00626259	0.0585341	HCG18
0.00627911	-0.0649903	NCMAP
0.00628243	-0.202355	CELA2A
0.00630007	-0.0712307	WBP2
0.00634394	0.0547004	CDX2
0.00636838	0.0673514	SUCLG1
0.00637669	0.0475623	SGPP1
0.00638898	-0.222821	REG1B
0.00639121	-0.0651846	TCP1
0.00640093	0.0870354	TCF7L2
0.00640582	-0.0667701	INSIG2
0.00644035	-0.0617885	MAP3K11
0.00645851	-0.0723732	FAM120A
0.00646301	-0.0516325	RASSF3
0.00648764	0.0366427	PCYT1B
0.00652718	0.0693532	PKP2
0.00654013	-0.0684039	PDCL3
0.00655495	-0.0468175	VRK2
0.00659557	-0.0759671	SURF4
0.00660097	0.0781665	GLIS3
0.00660212	-0.313575	SLPI
0.0066111	-0.0530358	MAN1A1
0.00662606	0.0801081	TPM4
0.00662824	-0.038853	ZNF71
0.00663142	0.080353	BEX2
0.00664462	-0.0703823	TRIP12
0.00666122	-0.0736389	MEAF6
0.00667775	-0.062368	OTUB1
0.00672261	0.0456316	SDE2
0.00673486	0.0610447	RP11-54O7.17
0.00674254	-0.0540712	SLC37A1
0.00675004	0.0510043	HIST1H1E
0.00676504	0.0567768	APPL2
0.00682863	0.0500946	CHST3
0.00683925	-0.0321875	ATP11C
0.00683927	0.0374277	OSER1-AS1
0.0068485	0.0340817	RPL13
0.00685508	0.0718146	GLUD1
0.00687223	0.0564808	ESAM
0.00692024	-0.0296137	FAM46A
0.0069209	-0.0611466	MMP14
0.006934	-0.0580712	SREBF2
0.00693488	0.0689344	CCNB1IP1
0.00693703	0.0478596	RPL4
0.00697553	0.0311004	RP11-503E24.2
0.00697582	0.0424786	RFTN2
0.00702548	-0.0607549	NDUFB2
0.00703443	0.019083	EFNA3
0.00705607	-0.113158	CRYAB
0.00707059	-0.0373308	NUDT1
0.00714113	0.0272403	SEMA6B
0.00717262	0.033502	RPUSD3
0.00723202	0.0234225	BTBD19
0.00724622	0.012765	AC132872.2
0.00725812	0.0349539	KDM1B
0.00726076	0.023509	ZNF546
0.00729642	0.045785	MZF1
0.00731003	-0.0470914	MKL2
0.00731181	0.0229831	AP1S2
0.0073125	-0.0328926	LAMA5
0.00734693	0.0679436	RP11-345J4.5
0.0074115	0.00321066	RP11-95P2.1
0.0074179	0.0364638	HIST1H4H
0.00745173	-0.00622556	SPP1
0.00746632	0.0014153	C16orf59
0.00748594	-0.102642	YWHAZ
0.00748824	-0.0635322	MINOS1
0.00749137	-0.00786555	RAC2
0.00749137	-0.00799871	RP11-408H20.1
0.00749137	-0.00741369	STX1B
0.00749137	-0.00792893	FAT3
0.00749137	-0.00728405	RP11-216B9.6
0.0074922	-0.0317416	TCF7L1
0.00750038	0.0165481	TRIM65
0.00750934	0.0335225	SORBS1
0.00751583	0.0803488	GOLGB1
0.00753775	0.0697245	SDHD
0.00756093	0.0567124	ZNF669
0.0075775	-0.0695432	USP54
0.00759189	0.0288922	CALML4
0.0076047	-0.0569517	STK39
0.00761586	-0.0272388	ARRB1
0.00763831	0.0620291	SATB1
0.00765807	0.0561602	LYRM9
0.00766629	0.0605159	LDB2
0.00766905	-0.0586922	PHB
0.00767284	-0.092048	SLC38A2
0.00771424	0.0599603	OXR1
0.00771736	0.0211669	CHGB
0.00774834	-0.0824028	CCT5
0.00778183	-0.0496673	GNA13
0.00780742	0.0506553	ATF4
0.00781731	-0.0204974	MPV17L2
0.00782575	0.0760242	C12orf75
0.00784689	0.0343153	HAND2-AS1
0.00785727	0.0232871	TNFAIP3
0.00787102	-0.0966699	CTNNB1
0.00789479	0.0726737	ESCO1
0.00792343	-0.129418	CELA2B
0.00794347	-0.0826704	RALY
0.00794524	0.0179212	FAM46B
0.00795444	-0.0909395	B4GALT1
0.00796594	0.0305012	ZNF107
0.0079876	0.0456712	FES
0.0079888	-0.0316176	CASC15
0.00798977	-0.076597	TMEM30A
0.00804596	0.0504119	PDK2
0.00807995	0.0515837	CDKN2D
0.00812024	-0.0327851	ZXDB
0.00815766	-0.0442332	TM2D3
0.00818697	0.0294694	HNF1A-AS1
0.00819861	-0.078168	MBD2
0.00820178	-0.0631848	TBL1X
0.00820578	0.0299847	OSBPL5
0.00821616	0.0831017	PLEKHH2
0.00822447	-0.0662329	LYPLA2
0.00833862	-0.0631469	IMPAD1
0.00834016	-0.0542797	LYN
0.00834848	0.0575016	ARMCX2
0.00843211	-0.067752	STXBP2
0.00847739	-0.240953	CTRB2
0.00849225	0.0626689	ETV5
0.00849378	0.0641684	BRWD1
0.00853395	-0.0837636	KNOP1
0.00856346	-0.0799716	C14orf2
0.00857469	-0.0487978	PTGFRN
0.00858548	0.0766509	PCF11
0.00859362	-0.0574122	LPIN1
0.00860384	-0.0660589	DCTN6
0.00860486	-0.0461983	PSMD3
0.00862407	-0.0299292	KLHL23
0.00862641	0.0381418	FAN1
0.00862685	-0.0178328	FXYD5
0.0086643	0.0436235	RPL24
0.00867651	-0.0720163	PRNP
0.00868484	0.0724233	CPE
0.00869007	0.0778655	NFKBID
0.00869111	0.0491548	DZIP1
0.00870934	0.0779455	ZNF608
0.00872543	0.00350943	CTC-241F20.3
0.00875129	-0.257815	CELA3A
0.00877839	-0.0686234	COX6B1
0.00877867	0.0483916	RP11-366L20.2
0.00881415	0.0630304	CFI
0.00883105	0.0466673	DDX19A
0.00886817	-0.0785209	PSMB5
0.00887582	0.0703402	FAM221A
0.00888326	0.0475925	CRY2
0.00889523	-0.0314903	TGM2
0.00891433	0.0793306	GABARAPL1
0.00892765	-0.033007	AARSD1
0.00893888	0.0646011	B4GALT4
0.00898738	0.0627958	ATP5B
0.00898981	0.0677875	USF2
0.00902362	0.0417106	PDE7A
0.0090394	-0.0378514	FAM175A
0.00907987	-0.0671899	NDUFA4
0.00910511	0.0685787	PYCR2
0.0091406	-0.0132626	VASH2
0.00917578	-0.0560663	NOL7
0.00917883	-0.0696009	CHMP4B
0.00919958	-0.0541954	UNC13D
0.00922052	-0.0496771	RAB8B
0.0092635	-0.0696509	NDUFA2
0.00929859	-0.0514588	DPM2
0.00933681	0.0561943	ERF
0.00936087	0.0599947	PPIF
0.00937407	0.0124433	LAX1
0.00938265	0.0820506	VEGFA
0.00940321	-0.0733299	PPP1CA
0.00941296	0.0481037	ZNF567
0.00941685	-0.0653819	LA16c-380H5.5
0.00943829	-0.0259181	FGFBP1
0.00945247	0.0571261	ZSWIM6
0.00949598	0.0680712	ZNF618
0.00951538	0.00693339	RP11-15H20.7
0.00953241	0.079499	MTSS1
0.00955132	-0.085474	CTSZ
0.00959881	-0.0729529	TCEB2
0.00962063	-0.0819123	PNLIPRP1
0.00964687	0.131577	YPEL5
0.00965813	-0.0672583	POLR2K
0.00974025	-0.00162233	STK19
0.00975029	0.0552107	CTNND2
0.00976823	-0.0703621	ACOT9
0.00978524	0.0502465	GCHFR
0.00979976	-0.0498482	PPAP2B
0.00985035	-0.0375493	ECE1
0.00994458	-0.0491664	PJA1
0.00996824	0.044005	DNAJC3-AS1
0.00997631	-0.0574357	PPP4R1
0.00997999	-0.0965622	JAG1
0.0099867	0.0370235	SLC25A40
0.0100066	-0.0749245	CYTH2
0.0100177	0.0777761	CRLS1
0.0100372	0.0962576	TM4SF4
0.0100723	-0.0872349	MYO1C
0.0101501	-0.0145046	SLC36A1
0.0101593	-0.0256649	PLXNA3
0.0101909	-0.0385963	RP11-465N4.4
0.0102281	0.0624707	TAF3
0.0102867	0.0185596	COPZ2
0.0103126	0.0342713	RP11-773D16.1
0.0103159	0.0669117	SELENBP1
0.0103571	0.0694102	MRPL24
0.0104059	-0.0129249	ALPK3
0.0104437	-0.0682562	HMGCR
0.0104531	-0.0664098	PET100
0.0104608	-0.0486335	AIFM2
0.0104617	-0.0864039	CXCL5
0.0105191	-0.0613837	SELT
0.0105413	-0.0515159	ANO10
0.010561	-0.0541136	AP3D1
0.010583	-0.0594369	SMIM12
0.0105916	-0.0602974	EXT2
0.0105955	0.0794477	LRG1
0.0106149	-0.0379214	IPO4
0.0106394	0.0573386	PPIE
0.0107016	-0.0285701	FAM86A
0.0107032	-0.0371068	SPOP
0.010728	-0.0707867	RALBP1
0.0107423	0.0216461	MAK
0.0107669	0.0377676	RPS27
0.0107674	0.0632608	RERE
0.0108381	-0.0714415	ATP5E
0.0108382	0.0484075	CLUAP1
0.0108732	0.029083	RP11-108M9.4
0.0108999	0.0297499	ZNF18
0.0109066	0.00754092	AC010894.3
0.010932	-0.181661	AMY2A
0.0109376	0.0228031	MBLAC2
0.0109492	0.0513502	MALAT1
0.0109553	-0.031941	CHDH
0.0109616	-0.0468659	ARNT2
0.0110778	0.0476762	DNALI1
0.0111017	0.0616943	DCAF5
0.0111061	-0.0680165	NOP10
0.011108	-0.0670508	CHP1
0.0111492	0.0406074	ZNF563
0.0111542	-0.0073203	IGFBP3
0.0111695	-0.239422	PRSS1
0.0112141	-0.0781267	DNAJC3
0.0112416	0.0347214	RP11-431K24.1
0.0113082	-0.165334	ALB
0.0113447	0.160116	OTUD1
0.0113601	-0.0137061	FSCN2
0.0113693	0.0390557	RSBN1L-AS1
0.0113858	-0.102125	GNG11
0.0114192	-0.0831497	WTAP
0.0114228	0.0452127	RP11-2B6.2
0.0114289	-0.046947	RAB1A
0.0114389	-0.0613829	SHFM1
0.0114524	-0.0518616	UBXN1
0.0114609	-0.0615609	ABCE1
0.0114877	0.153011	PTX3
0.0115429	-0.0134927	LIPG
0.0115574	0.0550581	PGAP2
0.0115813	0.0362787	ZRSR2
0.01159	0.0735388	PNKD
0.0116022	0.0376189	ACADSB
0.0116031	0.0387902	RPS23
0.0116216	-0.065674	UBE2M
0.0117265	-0.0382704	SUPT3H
0.011765	-0.0511555	FAM83H
0.0117847	-0.0386446	INF2
0.0117883	-0.00939073	AC113189.5
0.0118001	0.0108159	AC068282.3
0.0118082	-0.0380526	LCLAT1
0.0118195	0.026582	ZNF676
0.0118394	-0.0194209	SEC13
0.0118467	-0.062342	ANKRD1
0.0118602	-0.0431423	TMPRSS13
0.0119045	-0.0575918	INO80C
0.0119108	-0.210538	MEG3
0.0119119	-0.0214217	TGFB1
0.0119373	0.00169307	ST5
0.0119565	0.0377905	TOM1L1
0.011963	0.0538282	GPM6B
0.0120008	0.114804	HES4
0.0120655	-0.0470918	ORAI2
0.0121068	-0.0611266	TGFA
0.012127	0.107902	RCAN1
0.0121404	0.0254607	NWD1
0.0121641	0.0189156	FOLR1
0.0121776	-0.0829949	TRAPPC1
0.0121798	-0.0362787	OTUD6B
0.0122017	-0.066282	TARDBP
0.012236	-0.0300776	SDK1
0.0122365	-0.0646646	NDUFA1
0.0122392	-0.0257835	CLDN16
0.0123208	-0.0680376	MFSD10
0.0123311	-0.0586226	RAB27A
0.0123814	-0.0219449	EHBP1L1
0.0123823	-0.0859959	ARGLU1
0.0124207	0.0485645	KIAA0895
0.0124577	0.0395557	TMLHE
0.0124912	0.00683825	FLJ00273
0.0125205	0.0136429	ATP8A2
0.0125362	0.0486533	HMGN3
0.0125538	-0.0487393	LAD1
0.0125717	-0.0586525	PDP1
0.0126255	0.0612579	PTGS2
0.0126593	-0.0451207	SIRT6
0.0126677	-0.00570108	C9orf9
0.0126875	0.0129836	RP11-351A11.1
0.0126879	-0.0458868	CEACAM7
0.0127297	-0.0503021	TMEM43
0.0127348	0.0150615	CALHM3
0.0127463	0.00877811	RP11-253M7.1
0.012758	-0.083873	CLMN
0.0127877	0.0160396	LINC01011
0.0127938	0.0149821	PLCL1
0.0127959	0.0602441	RAB17
0.0128342	0.0684795	IFITM2
0.0128548	-0.0955168	NAMPT
0.0128811	-0.0680924	PSMB7
0.0129096	0.0631857	LGR4
0.0129724	0.031883	FAM214A
0.0130158	-0.0246715	TMEM206
0.0130557	-0.017481	KEL
0.0130578	-0.0247708	GPKOW
0.0130738	0.0746426	PCDH17
0.013184	0.0533894	HDAC5
0.0132277	-0.0410703	SMAGP
0.0132926	-0.0499893	TRIM44
0.0133056	-0.00842425	DLG5-AS1
0.0133196	0.0475253	SYTL4
0.0134179	-0.00318977	SLITRK5
0.0134218	0.0249698	ANKRD46
0.0134235	0.0420924	SLC2A1
0.0134458	0.00508262	SLCO4C1
0.0134521	0.0563198	BBS4
0.0134777	0.0112446	SCARB1
0.0134827	-0.0412118	ARMCX3
0.0134903	-0.0604139	CPM
0.0135065	-0.00963465	MOB3C
0.0135229	0.047615	OLFML3
0.0135414	0.0584737	CWF19L2
0.0136053	0.031492	KANSL1
0.0136121	-0.057066	EIF2S2
0.0136369	0.0112455	CTD-2369P2.8
0.0136765	-0.0917238	LINC00152
0.0136875	0.0534424	ANG
0.0137252	0.06505	ITIH5
0.0137574	0.0930584	IER5L
0.0137593	0.0700036	IFFO2
0.013781	0.010462	GARNL3
0.013789	0.0467505	KLHL15
0.0138007	-0.0604603	SMPD1
0.0138708	-0.0249564	KIRREL
0.0139368	0.050714	TRIP10
0.0139894	-0.102319	KLK1
0.0139965	0.0304649	DZANK1
0.0140175	0.0600153	RPA2
0.0140431	0.0159504	TEX14
0.0141102	0.0263684	DICER1-AS1
0.0141127	0.0303148	PPCS
0.0141134	0.0606702	WDR74
0.0141366	-0.0035985	PIK3C2G
0.0141597	-0.0628802	CISD3
0.0141664	-0.028565	C9orf69
0.0141893	-0.0255023	C10orf54
0.0141923	0.0379785	COQ3
0.014198	-0.0649739	IPO5
0.0142195	-0.0137163	RAB42
0.0142663	-0.0661633	PARD3
0.0143298	0.0599887	MTF2
0.014353	-0.0512335	GNG12
0.0143544	0.0298399	DNAJC27-AS1
0.014409	-0.0623527	CSNK1G2
0.0144602	-0.0630831	PSMD14
0.0145374	0.037687	DENND2C
0.0146202	-0.0502721	HIATL1
0.0146776	0.0642126	UROD
0.0146891	-0.0567574	AARS
0.0147087	-0.0257527	ZC3H10
0.0147414	0.0282987	AC024940.1
0.0148313	-0.0463219	ENTPD4
0.0148747	-0.0578555	EXOC3
0.0149398	-0.0244048	AK2
0.0149446	0.0631371	CHD6
0.0149457	-0.0716099	BIRC2
0.0150148	0.0273541	TMEM135
0.0150943	-0.0433259	VARS
0.0151466	0.0140426	FAM157B
0.0151938	-0.0701247	PTPN12
0.0152189	0.154538	ARC
0.0152475	-0.0346474	SLC7A1
0.0153428	-0.0290095	RAPH1
0.0153441	-0.068662	NENF
0.0153516	0.0137522	NOS1AP
0.0154192	0.0327919	RP11-473I1.5
0.0154435	0.0340962	PEX14
0.0155316	-0.0700634	LAMTOR2
0.0155381	0.0655736	EPAS1
0.0155512	-0.0254699	MRPL53
0.0155543	0.0312394	NBPF10
0.015606	0.00552861	RP11-79H23.3
0.0156298	-0.0693152	MRPL14
0.0156317	0.0281801	RNLS
0.0157093	0.0394741	FAHD2A
0.0157743	0.0245628	GINS4
0.015781	-0.0177609	MZT1
0.0157886	-0.0697307	DCTN2
0.0158039	-0.218047	GDF15
0.0158313	0.0321022	CDIP1
0.0158789	-0.0505275	NCS1
0.0158845	0.0750428	CNKSR3
0.0159287	-0.0466599	CSK
0.0159312	0.0198358	APLP1
0.0159502	0.0537157	FKBP8
0.0160368	0.0243882	F11
0.016064	0.0324876	LETM2
0.0160922	0.0314843	HADH
0.0161061	-0.0441739	LHFPL2
0.0161286	0.0266837	TMEM229B
0.0161448	-0.0584068	MT-CO2
0.0161747	-0.0267028	PPM1L
0.016182	-0.0261459	WARS2
0.0162059	0.0695574	LARP7
0.0162105	-0.00837986	AMDHD2
0.0162272	0.0683185	ARHGAP18
0.0162465	-0.0655567	STIP1
0.0162537	0.0348391	AC016629.8
0.0162556	0.0623111	HBEGF
0.0162654	0.0477724	BTBD2
0.0162758	-0.0573284	MVD
0.0162776	0.064525	GOLPH3
0.0162852	0.0175068	FAM24B
0.0163143	-0.0761156	COL18A1
0.0163623	0.0520831	SUPT6H
0.0163842	-0.16001	NNMT
0.016413	-0.0751431	ADAM10
0.0164549	0.053703	MPG
0.0165027	0.0226018	RP11-43F13.3
0.0165313	0.0274715	ALDH1L1
0.0165554	-0.0675896	OCLN
0.0165994	0.0230165	DBP
0.0166234	-0.0561676	TNFAIP1
0.0166495	-0.0723101	KIAA1598
0.0166651	0.041792	SLC25A10.1
0.0166888	-0.0724853	ADAMTS9
0.0167501	0.0340804	RNF166
0.0167586	0.0565157	RALGAPA2
0.0167773	-0.0260775	SMCR5
0.0167931	0.0272493	RAB28
0.0168015	-0.00717387	USP7
0.0168086	0.069554	AC013275.2
0.0169049	0.0503904	PLCL2
0.0169161	0.00775502	ZBP1
0.0169242	-0.055069	RPS6KA3
0.0169629	-0.0818383	MUC1
0.0169968	-0.0583822	CAV1
0.0170595	0.0549278	JTB
0.0170694	-0.0162175	C2orf76
0.0170786	-0.0216164	LINC00324
0.0170997	0.0318357	TRMT2B
0.0171075	-0.0343331	MFAP3
0.0171169	0.0417407	COQ10A
0.0172176	-0.0199899	LIMD2
0.0172252	-0.0321771	ACOT7
0.01729	-0.0409496	UBQLN4
0.0173076	0.0379737	NUP98
0.0173176	0.0200677	RP11-325F22.5
0.017323	0.0330541	DACH1
0.0173487	0.0150058	ANKRD2
0.0173515	0.0630627	EIF3L
0.0173673	-0.0635015	UXS1
0.0174221	0.0369804	CTDSP1
0.0174476	-0.0191873	MYO3A
0.0174582	-0.0530717	NFE2L2
0.0175335	-0.0589016	RRAGC
0.0175567	-0.0448044	SH3D19
0.0175836	-0.0102911	SPTBN5
0.0176296	-0.0529282	ARRDC2
0.0176541	-0.0479187	KRR1
0.0177223	0.00750697	CTD-3195I5.5
0.0177375	0.0149465	WWTR1-AS1
0.0177498	-0.0745097	TMEM54
0.0179067	-0.0817616	IQGAP1
0.0179964	-0.0445848	STRN4
0.0180736	-0.0812163	PRMT1
0.0180986	-0.0233045	RPP40
0.0181116	0.0484787	HDGFRP2
0.018182	0.0376133	USP2
0.0181847	0.0639587	TXN2
0.0182029	0.0271978	PARP2
0.0182129	-0.0499619	UBE2N
0.0182183	0.0262288	HAND1
0.0182324	0.010495	FAM220A
0.0182335	-0.062427	PSMB2
0.0183245	-0.0714946	TIMM8B
0.0183245	0.0144573	SPNS3
0.01834	0.00655058	RP11-22P6.3
0.0183837	-0.0676264	ZNF706
0.0184309	0.0295592	XXcos-LUCA11.4
0.0184446	0.0522389	NFIA
0.01849	0.0609968	LYRM5
0.0184951	-0.0444155	KIAA1147
0.0185942	-0.0501147	GTF2A2
0.018658	0.0335814	SHISA2
0.0187131	0.0464036	ZNF677
0.0187159	0.0431842	EIF3F
0.0187209	-0.0613069	ALYREF
0.0187294	0.0456976	GCLC
0.0187539	0.0365421	ETNK2
0.0187715	0.0245889	DNAH12
0.0188613	-0.0562763	ASNSD1
0.0188885	0.0516743	PPM1B
0.0189561	-0.0144167	MSI1
0.0189687	-0.0578824	PPDPF
0.0189728	-0.0490879	EFEMP1
0.0190142	-0.0470245	RANGRF
0.0190298	-0.0190772	MSL3
0.0190312	-0.126706	HMGCS1
0.0190785	0.0540235	TDRD3
0.0191616	-0.0686035	PBRM1
0.0192752	0.0299265	PGF
0.0192804	-0.0414407	ERAP1
0.0193229	-0.0257164	HSDL1
0.0193667	0.0641617	PPIL4
0.0194161	-0.0618971	PLA2G16
0.0194831	-0.0192645	AL132709.5
0.0195378	-0.0170328	TEFM
0.0195659	-0.0423113	HIF1AN
0.0196525	0.0319248	BAG2
0.0196639	0.0814073	TNRC6B
0.019674	-0.0486652	YKT6
0.0197758	0.0602335	SPG20
0.0197911	0.0413576	PPP1R9A
0.0198052	0.0536072	ZNF703
0.0198406	0.0459913	CHCHD7
0.0198793	0.0359714	HAND2
0.019907	0.0443853	TAZ
0.0200082	-0.0647883	VAPA
0.0200513	-0.0291328	SLC9A6
0.0200846	-0.098396	RASSF4
0.0201412	-0.0191584	MEIS1-AS2
0.0201788	0.00710625	DDC8
0.0201959	0.0219016	ZNF296
0.0202073	0.0110558	MYH3
0.0202498	0.00844776	RP11-338H14.1
0.0202633	-0.0358354	TMEM27
0.0203017	0.00840481	CDRT4
0.0203287	-0.0494368	SGMS1
0.020369	-0.0633479	C14orf166
0.0203697	-0.0652223	ACTR2
0.0204192	-0.0674171	DHX29
0.0204337	-0.0222868	PAPLN
0.0204388	0.0279569	C10orf35
0.0204662	-0.00219785	COX14
0.0205057	-0.06218	C14orf119
0.0205114	0.0416613	ACVR2B
0.0205127	0.0234077	TRAF3IP1
0.0205138	0.0161003	RP11-134P9.3
0.0205519	0.0445249	U2AF1L4
0.0205658	0.0469435	HSBP1L1
0.0205936	-0.0426793	TMEM87A
0.020617	0.0611097	C7orf50
0.0206324	0.000743617	SMURF2
0.0206658	-0.055858	NDUFB3
0.0206679	0.0390385	ABHD5
0.0206769	-0.066165	TSTA3
0.0206787	0.0354409	SENP7
0.0206989	0.0120512	RP13-890H12.2
0.0207483	-0.231181	CELA3B
0.0208342	-0.0591701	TSR3
0.0208611	0.0412306	ABHD8
0.0209055	0.0218927	ARL15
[truncated: 12,013 more rows]
